# Supplementary material for: A Spatio-temporal Model of African Animal Trypanosomosis Risk
Source: PLoS Negl Trop Dis. 2015 Jul 8;9(7):e0003921. doi: 10.1371/journal.pntd.0003921 (PMC4495931; doi:10.1371/journal.pntd.0003921)
Supplement: S1 File — For the species column, gpg = G. palpalis gambiensis and gt = G. tachinoides. (CSV) [file pntd.0003921.s007.csv]

x	y	date	species	count	traptime
-3.25929916370539	12.6839287252738	2007-12-14	gpg	0	3
-3.25929916370539	12.6839287252738	2007-12-14	gt	0	3
-3.25873711851658	12.683694158949	2007-12-14	gpg	0	3
-3.25873711851658	12.683694158949	2007-12-14	gt	0	3
-3.24484641894687	12.6718882971655	2007-12-14	gpg	7	3
-3.24484641894687	12.6718882971655	2007-12-14	gt	4	3
-3.24423792614424	12.6711925557638	2007-12-14	gpg	1	3
-3.24423792614424	12.6711925557638	2007-12-14	gt	8	3
-3.23178263515099	12.6973014126044	2007-12-15	gpg	0	3
-3.23178263515099	12.6973014126044	2007-12-15	gt	0	3
-3.23243590457729	12.6965593271831	2007-12-15	gpg	0	3
-3.23243590457729	12.6965593271831	2007-12-15	gt	0	3
-3.1905820030092	12.7191365482821	2007-12-15	gpg	0	3
-3.1905820030092	12.7191365482821	2007-12-15	gt	0	3
-3.18858335665897	12.7194092636719	2007-12-15	gpg	0	3
-3.18858335665897	12.7194092636719	2007-12-15	gt	0	3
-3.24988760738693	12.6471694390751	2007-12-14	gpg	1	3
-3.24988760738693	12.6471694390751	2007-12-14	gt	2	3
-3.24974114783971	12.6480738644181	2007-12-14	gpg	0	3
-3.24974114783971	12.6480738644181	2007-12-14	gt	15	3
-3.25189765342297	12.6309807827127	2008-01-11	gpg	0	3
-3.25189765342297	12.6309807827127	2008-01-11	gt	11	3
-3.25108845517678	12.6321209496756	2008-01-11	gpg	6	3
-3.25108845517678	12.6321209496756	2008-01-11	gt	9	3
-3.2541058932516	12.6292605396915	2007-12-14	gpg	0	3
-3.2541058932516	12.6292605396915	2007-12-14	gt	3	3
-3.25429863590389	12.6286273537618	2007-12-14	gpg	0	3
-3.25429863590389	12.6286273537618	2007-12-14	gt	0	3
-3.24803178991795	12.6134502240628	2008-01-11	gpg	7	3
-3.24803178991795	12.6134502240628	2008-01-11	gt	19	3
-3.24795925290914	12.6146168260467	2008-01-11	gpg	8	3
-3.24795925290914	12.6146168260467	2008-01-11	gt	43	3
-3.25229561808738	12.5954237156995	2007-12-14	gpg	0	3
-3.25229561808738	12.5954237156995	2007-12-14	gt	8	3
-3.25235876584077	12.5940943477075	2007-12-14	gpg	0	3
-3.25235876584077	12.5940943477075	2007-12-14	gt	25	3
-3.2481254361629	12.5767811091192	2008-01-11	gpg	0	3
-3.2481254361629	12.5767811091192	2008-01-11	gt	4	3
-3.24825254163925	12.5749271907514	2008-01-11	gpg	0	3
-3.24825254163925	12.5749271907514	2008-01-11	gt	6	3
-3.18608517614449	12.5896633491288	2008-01-10	gpg	0	3
-3.18608517614449	12.5896633491288	2008-01-10	gt	10	3
-3.1872201038662	12.5931260084451	2008-01-10	gpg	0	3
-3.1872201038662	12.5931260084451	2008-01-10	gt	0	3
-3.18747922111109	12.6076216702317	2007-12-15	gpg	0	3
-3.18747922111109	12.6076216702317	2007-12-15	gt	3	3
-3.188113850014	12.6066988442584	2007-12-15	gpg	0	3
-3.188113850014	12.6066988442584	2007-12-15	gt	0	3
-3.27426862789216	12.5137896736802	2007-12-15	gpg	0	3
-3.27426862789216	12.5137896736802	2007-12-15	gt	1	3
-3.27594468483284	12.5146832127784	2007-12-15	gpg	0	3
-3.27594468483284	12.5146832127784	2007-12-15	gt	6	3
-3.25443811134031	12.5177518850343	2007-12-15	gpg	0	3
-3.25443811134031	12.5177518850343	2007-12-15	gt	3	3
-3.25503526369315	12.5166209490577	2007-12-15	gpg	0	3
-3.25503526369315	12.5166209490577	2007-12-15	gt	32	3
-3.2441211060614	12.5185300962151	2008-01-11	gpg	0	3
-3.2441211060614	12.5185300962151	2008-01-11	gt	9	3
-3.24351273018977	12.5175630496011	2008-01-11	gpg	0	3
-3.24351273018977	12.5175630496011	2008-01-11	gt	22	3
-3.23931340656518	12.5350559185085	2007-12-15	gpg	0	3
-3.23931340656518	12.5350559185085	2007-12-15	gt	13	3
-3.23993780087133	12.5334095424632	2007-12-15	gpg	0	3
-3.23993780087133	12.5334095424632	2007-12-15	gt	27	3
-3.23870890251617	12.5483134334526	2008-01-11	gpg	0	3
-3.23870890251617	12.5483134334526	2008-01-11	gt	33	3
-3.23812758294214	12.5467947333145	2008-01-11	gpg	0	3
-3.23812758294214	12.5467947333145	2008-01-11	gt	7	3
-3.2481029647679	12.56295448401	2007-12-14	gpg	0	3
-3.2481029647679	12.56295448401	2007-12-14	gt	21	3
-3.24780737092158	12.5618967334678	2007-12-14	gpg	6	3
-3.24780737092158	12.5618967334678	2007-12-14	gt	27	3
-3.23375789850211	12.5089537408846	2007-12-15	gpg	0	3
-3.23375789850211	12.5089537408846	2007-12-15	gt	15	3
-3.2340145284682	12.5077598441015	2007-12-15	gpg	0	3
-3.2340145284682	12.5077598441015	2007-12-15	gt	2	3
-3.22091410252588	12.5144084652746	2008-01-11	gpg	0	3
-3.22091410252588	12.5144084652746	2008-01-11	gt	33	3
-3.21982128250366	12.5173031158717	2008-01-11	gpg	0	3
-3.21982128250366	12.5173031158717	2008-01-11	gt	25	3
-3.2178676603533	12.5035050998456	2008-01-10	gpg	0	3
-3.2178676603533	12.5035050998456	2008-01-10	gt	4	3
-3.21683540686342	12.5017606343704	2008-01-10	gpg	0	3
-3.21683540686342	12.5017606343704	2008-01-10	gt	2	3
-3.20546658084382	12.4869390112803	2008-01-10	gpg	0	3
-3.20546658084382	12.4869390112803	2008-01-10	gt	0	3
-3.20733527461446	12.4875525059149	2008-01-10	gpg	0	3
-3.20733527461446	12.4875525059149	2008-01-10	gt	0	3
-3.19581309880992	12.5241943358915	2008-02-07	gpg	4	3
-3.19581309880992	12.5241943358915	2008-02-07	gt	5	3
-3.19465351960869	12.5244122095694	2008-02-07	gpg	0	3
-3.19465351960869	12.5244122095694	2008-02-07	gt	1	3
-3.18912260490202	12.5508578527799	2008-01-12	gpg	0	3
-3.18912260490202	12.5508578527799	2008-01-12	gt	7	3
-3.18869913041128	12.5508129359484	2008-01-12	gpg	0	3
-3.18869913041128	12.5508129359484	2008-01-12	gt	5	3
-3.24582698434632	12.3948201518063	2008-01-10	gpg	0	3
-3.24582698434632	12.3948201518063	2008-01-10	gt	0	3
-3.24615629906064	12.3928213388488	2008-01-10	gpg	0	3
-3.24615629906064	12.3928213388488	2008-01-10	gt	3	3
-3.22859666745065	12.4062475432391	2008-01-10	gpg	0	3
-3.22859666745065	12.4062475432391	2008-01-10	gt	3	3
-3.22982259080703	12.4088780361033	2008-01-10	gpg	0	3
-3.22982259080703	12.4088780361033	2008-01-10	gt	1	3
-3.22007001341775	12.4084701427454	2008-01-10	gpg	0	3
-3.22007001341775	12.4084701427454	2008-01-10	gt	0	3
-3.21917982483503	12.4111385655177	2008-01-10	gpg	0	3
-3.21917982483503	12.4111385655177	2008-01-10	gt	0	3
-3.21918008417402	12.422442381832	2008-01-10	gpg	0	3
-3.21918008417402	12.422442381832	2008-01-10	gt	1	3
-3.21791767699574	12.4201464650165	2008-01-10	gpg	0	3
-3.21791767699574	12.4201464650165	2008-01-10	gt	3	3
-3.21874071916678	12.4361610363181	2008-01-10	gpg	0	3
-3.21874071916678	12.4361610363181	2008-01-10	gt	2	3
-3.21884938509426	12.4340720059715	2008-01-10	gpg	0	3
-3.21884938509426	12.4340720059715	2008-01-10	gt	0	3
-3.21037164992772	12.452571743298	2008-01-10	gpg	0	3
-3.21037164992772	12.452571743298	2008-01-10	gt	0	3
-3.20795234283873	12.4535231335633	2008-01-10	gpg	0	3
-3.20795234283873	12.4535231335633	2008-01-10	gt	8	3
-3.20204574557972	12.4785225458244	2008-01-10	gpg	0	3
-3.20204574557972	12.4785225458244	2008-01-10	gt	2	3
-3.20389635479248	12.4796334452985	2008-01-10	gpg	0	3
-3.20389635479248	12.4796334452985	2008-01-10	gt	1	3
-3.27083262964481	12.3241338979705	2008-01-11	gpg	0	3
-3.27083262964481	12.3241338979705	2008-01-11	gt	0	3
-3.27180529065781	12.3219535483919	2008-01-11	gpg	0	3
-3.27180529065781	12.3219535483919	2008-01-11	gt	0	3
-3.26213491881529	12.3362782071881	2008-01-11	gpg	0	3
-3.26213491881529	12.3362782071881	2008-01-11	gt	1	3
-3.26208787891717	12.3352202119247	2008-01-11	gpg	0	3
-3.26208787891717	12.3352202119247	2008-01-11	gt	0	3
-3.24942424890817	12.3368055826467	2008-01-11	gpg	0	3
-3.24942424890817	12.3368055826467	2008-01-11	gt	0	3
-3.25127235263058	12.3361437409412	2008-01-11	gpg	0	3
-3.25127235263058	12.3361437409412	2008-01-11	gt	0	3
-3.24128211032932	12.3243605616886	2008-01-11	gpg	0	3
-3.24128211032932	12.3243605616886	2008-01-11	gt	0	3
-3.24222975054898	12.3247124034603	2008-01-11	gpg	0	3
-3.24222975054898	12.3247124034603	2008-01-11	gt	0	3
-3.24950993730984	12.3495924251905	2008-01-11	gpg	0	3
-3.24950993730984	12.3495924251905	2008-01-11	gt	0	3
-3.24854268372482	12.3480559854067	2008-01-11	gpg	0	3
-3.24854268372482	12.3480559854067	2008-01-11	gt	0	3
-3.25447679745725	12.3589745422534	2008-01-11	gpg	0	3
-3.25447679745725	12.3589745422534	2008-01-11	gt	0	3
-3.2531598189251	12.3573118446585	2008-01-11	gpg	0	3
-3.2531598189251	12.3573118446585	2008-01-11	gt	0	3
-3.24938722212293	12.3753924202831	2008-01-10	gpg	0	3
-3.24938722212293	12.3753924202831	2008-01-10	gt	1	3
-3.24894769069649	12.377526985727	2008-01-10	gpg	0	3
-3.24894769069649	12.377526985727	2008-01-10	gt	0	3
-3.22688077591705	12.3689101545435	2008-01-11	gpg	0	3
-3.22688077591705	12.3689101545435	2008-01-11	gt	0	3
-3.22848148718324	12.3690444612651	2008-01-11	gpg	0	3
-3.22848148718324	12.3690444612651	2008-01-11	gt	0	3
-3.21119488388123	12.3321354453368	2008-01-11	gpg	0	3
-3.21119488388123	12.3321354453368	2008-01-11	gt	0	3
-3.21315450756079	12.3328121548919	2008-01-11	gpg	0	3
-3.21315450756079	12.3328121548919	2008-01-11	gt	0	3
-3.21720620897722	12.3831789890447	2008-01-11	gpg	0	3
-3.21720620897722	12.3831789890447	2008-01-11	gt	0	3
-3.21836437578124	12.3820386333915	2008-01-11	gpg	0	3
-3.21836437578124	12.3820386333915	2008-01-11	gt	0	3
-3.19752365856994	12.3762850857892	2008-01-11	gpg	0	3
-3.19752365856994	12.3762850857892	2008-01-11	gt	0	3
-3.19866290317797	12.3743761635805	2008-01-11	gpg	0	3
-3.19866290317797	12.3743761635805	2008-01-11	gt	0	3
-3.18480930327903	12.3221348049812	2008-01-11	gpg	0	3
-3.18480930327903	12.3221348049812	2008-01-11	gt	0	3
-3.18532395947388	12.3215828250289	2008-01-11	gpg	0	3
-3.18532395947388	12.3215828250289	2008-01-11	gt	0	3
-3.17066718008438	12.1552428101857	2008-01-19	gpg	0	3
-3.17066718008438	12.1552428101857	2008-01-19	gt	0	3
-3.21604736058242	12.1692009488443	2008-01-19	gpg	0	3
-3.21604736058242	12.1692009488443	2008-01-19	gt	0	3
-3.21608410623691	12.1691737904521	2008-01-19	gpg	0	3
-3.21608410623691	12.1691737904521	2008-01-19	gt	0	3
-3.22501985667959	12.1706316573069	2008-01-19	gpg	0	3
-3.22501985667959	12.1706316573069	2008-01-19	gt	0	3
-3.22492794490733	12.1706407753735	2008-01-19	gpg	0	3
-3.22492794490733	12.1706407753735	2008-01-19	gt	0	3
-3.22934314680695	12.1742182555435	2008-01-19	gpg	0	3
-3.22934314680695	12.1742182555435	2008-01-19	gt	0	3
-3.22648867137505	11.9493865382419	2008-05-29	gpg	0	3
-3.22648867137505	11.9493865382419	2008-05-29	gt	0	3
-3.2269648067052	11.9476407866815	2008-05-29	gpg	0	3
-3.2269648067052	11.9476407866815	2008-05-29	gt	0	3
-3.22064646065331	11.9595830460859	2008-05-29	gpg	0	3
-3.22064646065331	11.9595830460859	2008-05-29	gt	0	3
-3.22013317486174	11.9608947348142	2008-05-29	gpg	0	3
-3.22013317486174	11.9608947348142	2008-05-29	gt	0	3
-3.21304629698474	11.9657383951754	2008-05-29	gpg	0	3
-3.21304629698474	11.9657383951754	2008-05-29	gt	0	3
-3.21344974732655	11.9648608835664	2008-05-29	gpg	0	3
-3.21344974732655	11.9648608835664	2008-05-29	gt	0	3
-3.18547349381983	11.9664723953596	2008-05-29	gpg	0	3
-3.18547349381983	11.9664723953596	2008-05-29	gt	0	3
-3.18448135378025	11.9662379217475	2008-05-29	gpg	0	3
-3.18448135378025	11.9662379217475	2008-05-29	gt	0	3
-3.1982971340188	11.9683536899134	2008-05-29	gpg	0	3
-3.1982971340188	11.9683536899134	2008-05-29	gt	0	3
-3.2004733871124	11.9675291982264	2008-05-29	gpg	0	3
-3.2004733871124	11.9675291982264	2008-05-29	gt	0	3
-3.23168266172432	11.9766027657188	2008-05-29	gpg	0	3
-3.23168266172432	11.9766027657188	2008-05-29	gt	0	3
-3.23089230937082	11.9761150774805	2008-05-29	gpg	0	3
-3.23089230937082	11.9761150774805	2008-05-29	gt	0	3
-3.24030928180745	11.9784132152399	2008-05-29	gpg	0	3
-3.24030928180745	11.9784132152399	2008-05-29	gt	0	3
-3.24125519086373	11.9782044064616	2008-05-29	gpg	0	3
-3.24125519086373	11.9782044064616	2008-05-29	gt	0	3
-3.24955035614301	11.9790472190311	2008-05-29	gpg	0	3
-3.24955035614301	11.9790472190311	2008-05-29	gt	0	3
-3.24798025656442	11.9797087745727	2008-05-29	gpg	0	3
-3.24798025656442	11.9797087745727	2008-05-29	gt	0	3
-3.2305673206669	11.9936322735157	2008-05-29	gpg	0	3
-3.2305673206669	11.9936322735157	2008-05-29	gt	0	3
-3.23074052288171	11.9920676358252	2008-05-29	gpg	0	3
-3.23074052288171	11.9920676358252	2008-05-29	gt	0	3
-3.23728146997916	12.0032849275712	2008-05-29	gpg	0	3
-3.23728146997916	12.0032849275712	2008-05-29	gt	0	3
-3.23630670642724	12.002110121484	2008-05-29	gpg	0	3
-3.23630670642724	12.002110121484	2008-05-29	gt	0	3
-3.25545310295161	12.0144012308013	2008-05-29	gpg	0	3
-3.25545310295161	12.0144012308013	2008-05-29	gt	0	3
-3.25670307798477	12.015033116601	2008-05-29	gpg	0	3
-3.25670307798477	12.015033116601	2008-05-29	gt	0	3
-3.26157598121551	12.0286839622038	2008-05-29	gpg	0	3
-3.26157598121551	12.0286839622038	2008-05-29	gt	0	3
-3.26156914562366	12.0311166111624	2008-05-29	gpg	0	3
-3.26156914562366	12.0311166111624	2008-05-29	gt	0	3
-3.21352868580527	11.983508202285	2008-05-29	gpg	0	3
-3.21352868580527	11.983508202285	2008-05-29	gt	0	3
-3.21210418888507	11.9825687764295	2008-05-29	gpg	0	3
-3.21210418888507	11.9825687764295	2008-05-29	gt	0	3
-3.23857401021562	11.8106961298534	2008-05-24	gpg	0	3
-3.23857401021562	11.8106961298534	2008-05-24	gt	0	3
-3.23839228376718	11.812857663361	2008-05-24	gpg	0	3
-3.23839228376718	11.812857663361	2008-05-24	gt	0	3
-3.25619563072478	11.8168031852808	2008-05-24	gpg	0	3
-3.25619563072478	11.8168031852808	2008-05-24	gt	0	3
-3.25597429590445	11.8157091308875	2008-05-24	gpg	0	3
-3.25597429590445	11.8157091308875	2008-05-24	gt	0	3
-3.25552049085536	11.8213074165224	2008-05-24	gpg	0	3
-3.25552049085536	11.8213074165224	2008-05-24	gt	0	3
-3.25585893663082	11.8199958160338	2008-05-24	gpg	0	3
-3.25585893663082	11.8199958160338	2008-05-24	gt	0	3
-3.26371358996399	11.8259572812933	2008-05-24	gpg	0	3
-3.26371358996399	11.8259572812933	2008-05-24	gt	0	3
-3.26357655278424	11.8266537511528	2008-05-24	gpg	0	3
-3.26357655278424	11.8266537511528	2008-05-24	gt	0	3
-3.19761395717041	11.78516168852	2008-05-23	gpg	0	3
-3.19761395717041	11.78516168852	2008-05-23	gt	0	3
-3.19618951591832	11.7827571089577	2008-05-23	gpg	0	3
-3.19618951591832	11.7827571089577	2008-05-23	gt	0	3
-3.23845755098794	11.8246321552657	2008-05-24	gpg	0	3
-3.23845755098794	11.8246321552657	2008-05-24	gt	0	3
-3.2381199550232	11.8270289466698	2008-05-24	gpg	0	3
-3.2381199550232	11.8270289466698	2008-05-24	gt	0	3
-3.25279853671525	11.6752850045051	2008-05-24	gpg	0	3
-3.25279853671525	11.6752850045051	2008-05-24	gt	0	3
-3.25361700907327	11.6773462035485	2008-05-24	gpg	0	3
-3.25361700907327	11.6773462035485	2008-05-24	gt	0	3
-3.23310544954193	11.7156266789906	2008-05-24	gpg	0	3
-3.23310544954193	11.7156266789906	2008-05-24	gt	0	3
-3.23291062774307	11.7131037010602	2008-05-24	gpg	0	3
-3.23291062774307	11.7131037010602	2008-05-24	gt	0	3
-3.23648967905469	11.7564371476262	2008-05-24	gpg	0	3
-3.23648967905469	11.7564371476262	2008-05-24	gt	0	3
-3.23569012036967	11.7551717229787	2008-05-24	gpg	0	3
-3.23569012036967	11.7551717229787	2008-05-24	gt	0	3
-3.21172448510985	11.7404315302819	2008-05-24	gpg	0	3
-3.21172448510985	11.7404315302819	2008-05-24	gt	0	3
-3.2107439006211	11.7422771282194	2008-05-24	gpg	0	3
-3.2107439006211	11.7422771282194	2008-05-24	gt	0	3
-3.25348811025196	11.7272483214457	2008-05-24	gpg	0	3
-3.25348811025196	11.7272483214457	2008-05-24	gt	0	3
-3.25379728548963	11.7241370902324	2008-05-24	gpg	0	3
-3.25379728548963	11.7241370902324	2008-05-24	gt	0	3
-3.26535559067886	11.7289739052035	2008-05-24	gpg	0	3
-3.26535559067886	11.7289739052035	2008-05-24	gt	0	3
-3.26294157123356	11.7284877871935	2008-05-24	gpg	0	3
-3.26294157123356	11.7284877871935	2008-05-24	gt	0	3
-3.27357121429187	11.7311908570779	2008-05-24	gpg	0	3
-3.27357121429187	11.7311908570779	2008-05-24	gt	0	3
-3.2739216476392	11.7329178229206	2008-05-24	gpg	0	3
-3.2739216476392	11.7329178229206	2008-05-24	gt	0	3
-3.24791037367651	11.6984587322854	2008-05-24	gpg	0	3
-3.24791037367651	11.6984587322854	2008-05-24	gt	0	3
-3.24742588425788	11.7005301123804	2008-05-24	gpg	0	3
-3.24742588425788	11.7005301123804	2008-05-24	gt	0	3
-3.18536610493483	11.6150158307942	2008-11-21	gpg	0	3
-3.18536610493483	11.6150158307942	2008-11-21	gt	2	3
-3.18691609595041	11.614562651948	2008-11-21	gpg	0	3
-3.18691609595041	11.614562651948	2008-11-21	gt	2	3
-3.19599262523064	11.6204620904415	2008-11-21	gpg	0	3
-3.19599262523064	11.6204620904415	2008-11-21	gt	1	3
-3.19756137646237	11.6205785870852	2008-11-21	gpg	0	3
-3.19756137646237	11.6205785870852	2008-11-21	gt	2	3
-3.1949451954568	11.6312789170486	2008-11-21	gpg	0	3
-3.1949451954568	11.6312789170486	2008-11-21	gt	0	3
-3.19352266698543	11.6304388231488	2008-11-21	gpg	0	3
-3.19352266698543	11.6304388231488	2008-11-21	gt	0	3
-3.20398121567559	11.6309651836446	2008-11-21	gpg	0	3
-3.20398121567559	11.6309651836446	2008-11-21	gt	0	3
-3.20276138955867	11.6313730047631	2008-11-21	gpg	0	3
-3.20276138955867	11.6313730047631	2008-11-21	gt	0	3
-3.2156709330891	11.6457881096567	2008-11-21	gpg	0	3
-3.2156709330891	11.6457881096567	2008-11-21	gt	2	3
-3.21720267904739	11.6453166935793	2008-11-21	gpg	0	3
-3.21720267904739	11.6453166935793	2008-11-21	gt	1	3
-3.21707051984265	11.6286856909411	2008-11-21	gpg	0	3
-3.21707051984265	11.6286856909411	2008-11-21	gt	0	3
-3.2189141834272	11.6283496853016	2008-11-21	gpg	0	3
-3.2189141834272	11.6283496853016	2008-11-21	gt	1	3
-3.22758444919405	11.6296723753044	2008-11-21	gpg	0	3
-3.22758444919405	11.6296723753044	2008-11-21	gt	0	3
-3.22621747521779	11.6295739719626	2008-11-21	gpg	0	3
-3.22621747521779	11.6295739719626	2008-11-21	gt	0	3
-3.24545082371578	11.6354003690443	2008-11-20	gpg	0	3
-3.24545082371578	11.6354003690443	2008-11-20	gt	0	3
-3.24603922835465	11.6368468338472	2008-11-20	gpg	0	3
-3.24603922835465	11.6368468338472	2008-11-20	gt	0	3
-3.25268735339403	11.6436508618337	2008-11-20	gpg	0	3
-3.25268735339403	11.6436508618337	2008-11-20	gt	0	3
-3.25373256707242	11.6429355038533	2008-11-20	gpg	0	3
-3.25373256707242	11.6429355038533	2008-11-20	gt	0	3
-3.25937701855703	11.6355328679016	2008-11-20	gpg	0	3
-3.25937701855703	11.6355328679016	2008-11-20	gt	0	3
-3.25879842437897	11.6348460795497	2008-11-20	gpg	0	3
-3.25879842437897	11.6348460795497	2008-11-20	gt	0	3
-3.17951795656169	12.7172904836484	2007-12-15	gpg	0	3
-3.17951795656169	12.7172904836484	2007-12-15	gt	0	3
-3.1778765350635	12.7146691569794	2007-12-15	gpg	0	3
-3.1778765350635	12.7146691569794	2007-12-15	gt	0	3
-3.17148401684172	12.7146733681278	2007-12-15	gpg	0	3
-3.17148401684172	12.7146733681278	2007-12-15	gt	0	3
-3.16987127086257	12.7134717035075	2007-12-15	gpg	0	3
-3.16987127086257	12.7134717035075	2007-12-15	gt	0	3
-3.16236579506575	12.6868993515322	2007-12-15	gpg	0	3
-3.16236579506575	12.6868993515322	2007-12-15	gt	0	3
-3.16381079037825	12.6853430859934	2007-12-15	gpg	0	3
-3.16381079037825	12.6853430859934	2007-12-15	gt	0	3
-3.17158144769909	12.6676321797623	2007-12-15	gpg	0	3
-3.17158144769909	12.6676321797623	2007-12-15	gt	1	3
-3.1725381946581	12.6660942666826	2007-12-15	gpg	0	3
-3.1725381946581	12.6660942666826	2007-12-15	gt	0	3
-3.14162165856994	12.7315288455919	2007-12-15	gpg	0	3
-3.14162165856994	12.7315288455919	2007-12-15	gt	0	3
-3.14039603892233	12.7306975534501	2007-12-15	gpg	0	3
-3.14039603892233	12.7306975534501	2007-12-15	gt	0	3
-3.17546895899901	12.5882507756723	2008-01-10	gpg	0	3
-3.17546895899901	12.5882507756723	2008-01-10	gt	0	3
-3.17340653111118	12.5880260458101	2008-01-10	gpg	0	3
-3.17340653111118	12.5880260458101	2008-01-10	gt	0	3
-3.18313768565015	12.6136744083545	2007-12-15	gpg	0	3
-3.18313768565015	12.6136744083545	2007-12-15	gt	0	3
-3.18219946134262	12.6150043620024	2007-12-15	gpg	0	3
-3.18219946134262	12.6150043620024	2007-12-15	gt	0	3
-3.17838489647119	12.6377679992762	2007-12-15	gpg	0	3
-3.17838489647119	12.6377679992762	2007-12-15	gt	0	3
-3.178356412249	12.6365291374876	2007-12-15	gpg	0	3
-3.178356412249	12.6365291374876	2007-12-15	gt	0	3
-3.17112622953908	12.6617003237022	2007-12-15	gpg	0	3
-3.17112622953908	12.6617003237022	2007-12-15	gt	0	3
-3.17130937586403	12.6601448248942	2007-12-15	gpg	0	3
-3.17130937586403	12.6601448248942	2007-12-15	gt	1	3
-3.15058028156497	12.5984754448969	2008-01-10	gpg	0	3
-3.15058028156497	12.5984754448969	2008-01-10	gt	1	3
-3.14945685367269	12.5981686142854	2008-01-10	gpg	0	3
-3.14945685367269	12.5981686142854	2008-01-10	gt	1	3
-3.12401748681942	12.6353210580328	2008-01-10	gpg	0	3
-3.12401748681942	12.6353210580328	2008-01-10	gt	0	3
-3.12201909853706	12.6349240900157	2008-01-10	gpg	0	3
-3.12201909853706	12.6349240900157	2008-01-10	gt	0	3
-3.10147275285579	12.6281685664301	2008-01-10	gpg	0	3
-3.10147275285579	12.6281685664301	2008-01-10	gt	0	3
-3.09923487043538	12.6273193697793	2008-01-10	gpg	0	3
-3.09923487043538	12.6273193697793	2008-01-10	gt	0	3
-3.18026438392547	12.5203981038112	2008-01-12	gpg	0	3
-3.18026438392547	12.5203981038112	2008-01-12	gt	54	3
-3.17954516407593	12.5185266828691	2008-01-12	gpg	0	3
-3.17954516407593	12.5185266828691	2008-01-12	gt	60	3
-3.17122186520736	12.5003375626184	2008-02-07	gpg	0	3
-3.17122186520736	12.5003375626184	2008-02-07	gt	5	3
-3.16917850685845	12.5000494768168	2008-02-07	gpg	0	3
-3.16917850685845	12.5000494768168	2008-02-07	gt	2	3
-3.15309090107704	12.5001404859544	2008-01-12	gpg	0	3
-3.15309090107704	12.5001404859544	2008-01-12	gt	29	3
-3.15188530985935	12.5002496846693	2008-01-12	gpg	0	3
-3.15188530985935	12.5002496846693	2008-01-12	gt	11	3
-3.14643659240362	12.4834326532999	2008-02-07	gpg	0	3
-3.14643659240362	12.4834326532999	2008-02-07	gt	3	3
-3.14560809036081	12.48299903574	2008-02-07	gpg	2	3
-3.14560809036081	12.48299903574	2008-02-07	gt	17	3
-3.14345730030133	12.5045587868714	2008-01-12	gpg	0	3
-3.14345730030133	12.5045587868714	2008-01-12	gt	0	3
-3.14376155512111	12.5055262287118	2008-01-12	gpg	0	3
-3.14376155512111	12.5055262287118	2008-01-12	gt	0	3
-3.13385389181177	12.5146286224298	2008-01-12	gpg	0	3
-3.13385389181177	12.5146286224298	2008-01-12	gt	6	3
-3.13302572712593	12.5150088401524	2008-01-12	gpg	0	3
-3.13302572712593	12.5150088401524	2008-01-12	gt	0	3
-3.12591985334724	12.5142255153807	2008-01-12	gpg	0	3
-3.12591985334724	12.5142255153807	2008-01-12	gt	17	3
-3.12522050347048	12.5145423476894	2008-01-12	gpg	1	3
-3.12522050347048	12.5145423476894	2008-01-12	gt	2	3
-3.09411107424207	12.4127300421398	2008-01-17	gpg	0	3
-3.09411107424207	12.4127300421398	2008-01-17	gt	2	3
-3.09287787958921	12.4117718980764	2008-01-17	gpg	0	3
-3.09287787958921	12.4117718980764	2008-01-17	gt	54	3
-3.10102441101939	12.422656878915	2008-02-07	gpg	5	3
-3.10102441101939	12.422656878915	2008-02-07	gt	10	3
-3.10004839821557	12.420740104284	2008-02-07	gpg	0	3
-3.10004839821557	12.420740104284	2008-02-07	gt	36	3
-3.11025202141888	12.420880835074	2008-02-07	gpg	0	3
-3.11025202141888	12.420880835074	2008-02-07	gt	0	3
-3.11051051874843	12.4229606416181	2008-02-07	gpg	0	3
-3.11051051874843	12.4229606416181	2008-02-07	gt	0	3
-3.09487260623245	12.4323171282083	2008-01-12	gpg	0	3
-3.09487260623245	12.4323171282083	2008-01-12	gt	0	3
-3.09576491401819	12.4317742285926	2008-01-12	gpg	0	3
-3.09576491401819	12.4317742285926	2008-01-12	gt	3	3
-3.10414848499342	12.4352617663741	2008-01-12	gpg	0	3
-3.10414848499342	12.4352617663741	2008-01-12	gt	44	3
-3.10318189887968	12.4340955780942	2008-01-12	gpg	0	3
-3.10318189887968	12.4340955780942	2008-01-12	gt	13	3
-3.11669305387659	12.4427352784662	2008-02-07	gpg	0	3
-3.11669305387659	12.4427352784662	2008-02-07	gt	3	3
-3.11635225773948	12.4419667634625	2008-02-07	gpg	2	3
-3.11635225773948	12.4419667634625	2008-02-07	gt	13	3
-3.12623932021265	12.451746937086	2008-01-12	gpg	0	3
-3.12623932021265	12.451746937086	2008-01-12	gt	5	3
-3.12445350418409	12.45033704581	2008-01-12	gpg	0	3
-3.12445350418409	12.45033704581	2008-01-12	gt	8	3
-3.13271527833331	12.4657334553823	2008-02-07	gpg	0	3
-3.13271527833331	12.4657334553823	2008-02-07	gt	25	3
-3.13265930135146	12.4642323350201	2008-02-07	gpg	0	3
-3.13265930135146	12.4642323350201	2008-02-07	gt	1	3
-3.13414772424641	12.477579149082	2008-01-12	gpg	0	3
-3.13414772424641	12.477579149082	2008-01-12	gt	14	3
-3.13369635681386	12.4767293262866	2008-01-12	gpg	0	3
-3.13369635681386	12.4767293262866	2008-01-12	gt	53	3
-3.17592363829094	12.3203953487963	2008-01-11	gpg	0	3
-3.17592363829094	12.3203953487963	2008-01-11	gt	0	3
-3.17788189362604	12.3192998605623	2008-01-11	gpg	0	3
-3.17788189362604	12.3192998605623	2008-01-11	gt	0	3
-3.16705540518427	12.316955479989	2008-01-11	gpg	0	3
-3.16705540518427	12.316955479989	2008-01-11	gt	0	3
-3.16845297345934	12.3163577741869	2008-01-11	gpg	0	3
-3.16845297345934	12.3163577741869	2008-01-11	gt	0	3
-3.1056452518123	12.3592086092701	2008-02-02	gpg	0	3
-3.1056452518123	12.3592086092701	2008-02-02	gt	0	3
-3.10548971784607	12.3613066774063	2008-02-02	gpg	0	3
-3.10548971784607	12.3613066774063	2008-02-02	gt	0	3
-3.09535787806844	12.3751644968263	2008-02-02	gpg	0	3
-3.09535787806844	12.3751644968263	2008-02-02	gt	0	3
-3.09628686042892	12.3748205305746	2008-02-02	gpg	0	3
-3.09628686042892	12.3748205305746	2008-02-02	gt	0	3
-3.14719004533981	12.300888171843	2008-01-11	gpg	0	3
-3.14719004533981	12.300888171843	2008-01-11	gt	0	3
-3.14742037079183	12.3016295871442	2008-01-11	gpg	0	3
-3.14742037079183	12.3016295871442	2008-01-11	gt	0	3
-3.14523779392968	12.2961596399965	2008-01-11	gpg	0	3
-3.14523779392968	12.2961596399965	2008-01-11	gt	0	3
-3.14565150879555	12.295942384056	2008-01-11	gpg	0	3
-3.14565150879555	12.295942384056	2008-01-11	gt	0	3
-3.14836732088968	12.2847093080133	2008-01-11	gpg	0	3
-3.14836732088968	12.2847093080133	2008-01-11	gt	0	3
-3.14803593918012	12.2841216810679	2008-01-11	gpg	0	3
-3.14803593918012	12.2841216810679	2008-01-11	gt	0	3
-3.13600928165205	12.2513554013579	2008-01-31	gpg	0	3
-3.13600928165205	12.2513554013579	2008-01-31	gt	0	3
-3.13584428007751	12.2523411918024	2008-01-31	gpg	0	3
-3.13584428007751	12.2523411918024	2008-01-31	gt	0	3
-3.1212260136661	12.2555764599716	2008-01-31	gpg	0	3
-3.1212260136661	12.2555764599716	2008-01-31	gt	0	3
-3.12269745995608	12.2561364845402	2008-01-31	gpg	0	3
-3.12269745995608	12.2561364845402	2008-01-31	gt	0	3
-3.11118561759488	12.2566749390386	2008-01-31	gpg	0	3
-3.11118561759488	12.2566749390386	2008-01-31	gt	0	3
-3.11077217267789	12.2574618649797	2008-01-31	gpg	0	3
-3.11077217267789	12.2574618649797	2008-01-31	gt	0	3
-3.14851574774755	12.1551651599141	2008-01-19	gpg	0	3
-3.14851574774755	12.1551651599141	2008-01-19	gt	0	3
-3.17072254786141	12.1555864194813	2008-01-19	gpg	0	3
-3.17072254786141	12.1555864194813	2008-01-19	gt	0	3
-3.14589428326776	12.1516758566838	2008-01-19	gpg	0	3
-3.14589428326776	12.1516758566838	2008-01-19	gt	0	3
-3.14848816839129	12.1551561314643	2008-01-19	gpg	0	3
-3.14848816839129	12.1551561314643	2008-01-19	gt	0	3
-3.08493821805026	12.1545318337207	2008-01-19	gpg	0	3
-3.08493821805026	12.1545318337207	2008-01-19	gt	0	3
-3.14592185232472	12.1516667988818	2008-01-19	gpg	0	3
-3.14592185232472	12.1516667988818	2008-01-19	gt	0	3
-3.11454825950721	12.1218116094711	2008-01-19	gpg	0	3
-3.11454825950721	12.1218116094711	2008-01-19	gt	0	3
-3.1134357635625	12.1424397996931	2008-01-19	gpg	0	3
-3.1134357635625	12.1424397996931	2008-01-19	gt	0	3
-3.10168999383377	12.1433939078456	2008-01-19	gpg	0	3
-3.10168999383377	12.1433939078456	2008-01-19	gt	0	3
-3.09977877869223	12.1448053551317	2008-01-19	gpg	0	3
-3.09977877869223	12.1448053551317	2008-01-19	gt	0	3
-3.09975122219941	12.1448505814656	2008-01-19	gpg	0	3
-3.09975122219941	12.1448505814656	2008-01-19	gt	0	3
-3.09234469538695	12.1492300994179	2008-01-19	gpg	0	3
-3.09234469538695	12.1492300994179	2008-01-19	gt	0	3
-3.1380628585915	12.097275491084	2008-01-19	gpg	0	3
-3.1380628585915	12.097275491084	2008-01-19	gt	0	3
-3.13941351364132	12.0968949979995	2008-01-19	gpg	0	3
-3.13941351364132	12.0968949979995	2008-01-19	gt	0	3
-3.13073338891101	12.1049477550591	2008-01-19	gpg	0	3
-3.13073338891101	12.1049477550591	2008-01-19	gt	0	3
-3.12998971568717	12.1063859884572	2008-01-19	gpg	0	3
-3.12998971568717	12.1063859884572	2008-01-19	gt	0	3
-3.16368241964514	12.1112696269026	2008-01-19	gpg	0	3
-3.16368241964514	12.1112696269026	2008-01-19	gt	0	3
-3.12610553889241	12.1129984291256	2008-01-19	gpg	0	3
-3.12610553889241	12.1129984291256	2008-01-19	gt	0	3
-3.11600000511557	12.1210604127811	2008-01-19	gpg	0	3
-3.11600000511557	12.1210604127811	2008-01-19	gt	0	3
-3.11455745368188	12.1218206489641	2008-01-19	gpg	0	3
-3.11455745368188	12.1218206489641	2008-01-19	gt	0	3
-3.09489634088527	11.9033312799623	2008-05-22	gpg	0	3
-3.09489634088527	11.9033312799623	2008-05-22	gt	0	3
-3.09510820510776	11.9052212869031	2008-05-22	gpg	0	3
-3.09510820510776	11.9052212869031	2008-05-22	gt	0	3
-3.09501982629125	11.9151510062078	2008-05-22	gpg	0	3
-3.09501982629125	11.9151510062078	2008-05-22	gt	0	3
-3.09406523182878	11.9165168843482	2008-05-22	gpg	0	3
-3.09406523182878	11.9165168843482	2008-05-22	gt	0	3
-3.10008257752827	11.9226462540026	2008-05-22	gpg	0	3
-3.10008257752827	11.9226462540026	2008-05-22	gt	0	3
-3.09985365640655	11.9244731067684	2008-05-22	gpg	0	3
-3.09985365640655	11.9244731067684	2008-05-22	gt	0	3
-3.09323151522982	11.9222868682451	2008-05-22	gpg	0	3
-3.09323151522982	11.9222868682451	2008-05-22	gt	0	3
-3.09442500816019	11.9212193463947	2008-05-22	gpg	0	3
-3.09442500816019	11.9212193463947	2008-05-22	gt	0	3
-3.1222958064461	11.9186131629021	2008-05-22	gpg	0	3
-3.1222958064461	11.9186131629021	2008-05-22	gt	0	3
-3.12348943853538	11.9181423843878	2008-05-22	gpg	0	3
-3.12348943853538	11.9181423843878	2008-05-22	gt	0	3
-3.11082872819567	11.9260515995232	2008-05-22	gpg	0	3
-3.11082872819567	11.9260515995232	2008-05-22	gt	0	3
-3.10787180283004	11.9266043964937	2008-05-22	gpg	0	3
-3.10787180283004	11.9266043964937	2008-05-22	gt	0	3
-3.09691007669916	11.9367641423048	2008-05-22	gpg	0	3
-3.09691007669916	11.9367641423048	2008-05-22	gt	0	3
-3.09638586753726	11.9347295537139	2008-05-22	gpg	0	3
-3.09638586753726	11.9347295537139	2008-05-22	gt	0	3
-3.10538933638048	11.8953421994042	2008-05-22	gpg	0	3
-3.10538933638048	11.8953421994042	2008-05-22	gt	0	3
-3.10417847328105	11.8986163739321	2008-05-22	gpg	0	3
-3.10417847328105	11.8986163739321	2008-05-22	gt	0	3
-3.11130909612917	11.9104243739558	2008-05-22	gpg	0	3
-3.11130909612917	11.9104243739558	2008-05-22	gt	0	3
-3.10964745753329	11.9117001485905	2008-05-22	gpg	0	3
-3.10964745753329	11.9117001485905	2008-05-22	gt	0	3
-3.15760030871284	11.780529248645	2008-05-23	gpg	0	3
-3.15760030871284	11.780529248645	2008-05-23	gt	0	3
-3.1578192887927	11.7782320793666	2008-05-23	gpg	0	3
-3.1578192887927	11.7782320793666	2008-05-23	gt	0	3
-3.15793752602625	11.7923941229131	2008-05-23	gpg	0	3
-3.15793752602625	11.7923941229131	2008-05-23	gt	0	3
-3.15754216074027	11.791236775554	2008-05-23	gpg	0	3
-3.15754216074027	11.791236775554	2008-05-23	gt	0	3
-3.16474009309415	11.8090935732973	2008-05-23	gpg	0	3
-3.16474009309415	11.8090935732973	2008-05-23	gt	0	3
-3.16504153651211	11.8066064427191	2008-05-23	gpg	0	3
-3.16504153651211	11.8066064427191	2008-05-23	gt	0	3
-3.15155146305648	11.763738745756	2008-05-23	gpg	0	3
-3.15155146305648	11.763738745756	2008-05-23	gt	0	3
-3.14913518512205	11.759281568552	2008-05-23	gpg	0	3
-3.14913518512205	11.759281568552	2008-05-23	gt	0	3
-3.09456290470222	11.7614210599274	2008-05-23	gpg	0	3
-3.09456290470222	11.7614210599274	2008-05-23	gt	0	3
-3.09349836678966	11.7618102825216	2008-05-23	gpg	0	3
-3.09349836678966	11.7618102825216	2008-05-23	gt	0	3
-3.10397594185916	11.7757969826295	2008-05-23	gpg	0	3
-3.10397594185916	11.7757969826295	2008-05-23	gt	0	3
-3.1024059295329	11.7745495458317	2008-05-23	gpg	0	3
-3.1024059295329	11.7745495458317	2008-05-23	gt	0	3
-3.11524712312763	11.7973071486228	2008-05-23	gpg	0	3
-3.11524712312763	11.7973071486228	2008-05-23	gt	0	3
-3.11634884539385	11.7977769620779	2008-05-23	gpg	0	3
-3.11634884539385	11.7977769620779	2008-05-23	gt	0	3
-3.12469500127147	11.7617169599127	2008-06-23	gpg	0	34
-3.12469500127147	11.7617169599127	2008-06-23	gt	0	34
-3.12203320850257	11.7614468054134	2008-05-23	gpg	0	3
-3.12203320850257	11.7614468054134	2008-05-23	gt	0	3
-3.11319559053663	11.5828216740742	2008-11-22	gpg	0	3
-3.11319559053663	11.5828216740742	2008-11-22	gt	0	3
-3.11380988998329	11.5822155096108	2008-11-22	gpg	0	3
-3.11380988998329	11.5822155096108	2008-11-22	gt	0	3
-3.11968942514035	11.5824482724393	2008-11-22	gpg	0	3
-3.11968942514035	11.5824482724393	2008-11-22	gt	0	3
-3.11801116869698	11.5831001032209	2008-11-22	gpg	0	3
-3.11801116869698	11.5831001032209	2008-11-22	gt	0	3
-3.13258811588579	11.5876427368126	2008-11-22	gpg	0	3
-3.13258811588579	11.5876427368126	2008-11-22	gt	2	3
-3.13137681923052	11.5865037924387	2008-11-22	gpg	0	3
-3.13137681923052	11.5865037924387	2008-11-22	gt	0	3
-3.15064237276575	11.5929877210013	2008-11-22	gpg	0	3
-3.15064237276575	11.5929877210013	2008-11-22	gt	0	3
-3.15055910230798	11.5916493091108	2008-11-22	gpg	0	3
-3.15055910230798	11.5916493091108	2008-11-22	gt	0	3
-3.15028930317835	11.6017059481868	2008-11-22	gpg	0	3
-3.15028930317835	11.6017059481868	2008-11-22	gt	5	3
-3.14990353906612	11.6007656129831	2008-11-22	gpg	0	3
-3.14990353906612	11.6007656129831	2008-11-22	gt	1	3
-3.16758802107618	11.5993812709651	2008-11-22	gpg	0	3
-3.16758802107618	11.5993812709651	2008-11-22	gt	0	3
-3.16642246151824	11.5983509733466	2008-11-22	gpg	0	3
-3.16642246151824	11.5983509733466	2008-11-22	gt	3	3
-3.17847354234082	11.5952508718054	2008-11-22	gpg	0	3
-3.17847354234082	11.5952508718054	2008-11-22	gt	0	3
-3.17740094895827	11.5962191974602	2008-11-22	gpg	0	3
-3.17740094895827	11.5962191974602	2008-11-22	gt	0	3
-3.26262524506236	11.5478526317183	2008-11-15	gpg	0	3
-3.26262524506236	11.5478526317183	2008-11-15	gt	1	3
-3.18296633019137	11.6065254296156	2008-11-15	gpg	0	3
-3.18296633019137	11.6065254296156	2008-11-15	gt	4	3
-3.11344104458707	11.5773682650323	2008-11-22	gpg	0	3
-3.11344104458707	11.5773682650323	2008-11-22	gt	0	3
-3.11328477629124	11.576518224174	2008-11-22	gpg	0	3
-3.11328477629124	11.576518224174	2008-11-22	gt	0	3
-3.11411617221817	11.5684600133633	2008-11-22	gpg	0	3
-3.11411617221817	11.5684600133633	2008-11-22	gt	1	3
-3.11350121817606	11.5673659739405	2008-11-22	gpg	0	3
-3.11350121817606	11.5673659739405	2008-11-22	gt	0	3
-3.10365942595313	11.5661578127942	2008-11-22	gpg	0	3
-3.10365942595313	11.5661578127942	2008-11-22	gt	0	3
-3.10277873841476	11.5656155075469	2008-11-22	gpg	0	3
-3.10277873841476	11.5656155075469	2008-11-22	gt	0	3
-3.10338960711299	11.5556944044712	2008-11-22	gpg	0	3
-3.10338960711299	11.5556944044712	2008-11-22	gt	0	3
-3.10271137937443	11.5569517133978	2008-11-22	gpg	0	3
-3.10271137937443	11.5569517133978	2008-11-22	gt	0	3
-3.08245921219995	12.6315300578865	2008-01-10	gpg	0	3
-3.08245921219995	12.6315300578865	2008-01-10	gt	0	3
-3.08039658231804	12.6315306874204	2008-01-10	gpg	0	3
-3.08039658231804	12.6315306874204	2008-01-10	gt	1	3
-3.0642634080127	12.62969933937	2008-01-10	gpg	0	3
-3.0642634080127	12.62969933937	2008-01-10	gt	0	3
-3.06317705560762	12.6305315516212	2008-01-10	gpg	0	3
-3.06317705560762	12.6305315516212	2008-01-10	gt	0	3
-3.03672451371318	12.6476367463921	2008-01-10	gpg	0	3
-3.03672451371318	12.6476367463921	2008-01-10	gt	0	3
-3.03549063442758	12.6483151353446	2008-01-10	gpg	0	3
-3.03549063442758	12.6483151353446	2008-01-10	gt	0	3
-3.08807409164746	12.408228602138	2008-02-07	gpg	16	3
-3.08807409164746	12.408228602138	2008-02-07	gt	56	3
-3.08599453185192	12.4073068720627	2008-02-07	gpg	1	3
-3.08599453185192	12.4073068720627	2008-02-07	gt	12	3
-3.07671084632007	12.4050488775744	2008-01-17	gpg	0	3
-3.07671084632007	12.4050488775744	2008-01-17	gt	2	3
-3.07484309577177	12.4046243727857	2008-01-17	gpg	0	3
-3.07484309577177	12.4046243727857	2008-01-17	gt	0	3
-3.0551994908619	12.3983350682176	2008-02-02	gpg	0	3
-3.0551994908619	12.3983350682176	2008-02-02	gt	10	3
-3.05405875951903	12.3986156345493	2008-02-02	gpg	0	3
-3.05405875951903	12.3986156345493	2008-02-02	gt	19	3
-3.09072361998136	12.4343622889117	2008-01-12	gpg	0	3
-3.09072361998136	12.4343622889117	2008-01-12	gt	0	3
-3.08984040391556	12.4346429192692	2008-01-12	gpg	0	3
-3.08984040391556	12.4346429192692	2008-01-12	gt	0	3
-3.08820373448725	12.3833599859355	2008-02-08	gpg	5	3
-3.08820373448725	12.3833599859355	2008-02-08	gt	11	3
-3.08916929487646	12.3822564094639	2008-02-08	gpg	0	3
-3.08916929487646	12.3822564094639	2008-02-08	gt	3	3
-3.07876561358638	12.3848459579365	2008-02-08	gpg	0	3
-3.07876561358638	12.3848459579365	2008-02-08	gt	0	3
-3.07776269843682	12.3842494003517	2008-02-08	gpg	0	3
-3.07776269843682	12.3842494003517	2008-02-08	gt	0	3
-3.07181022947877	12.3826142319462	2008-02-08	gpg	0	3
-3.07181022947877	12.3826142319462	2008-02-08	gt	0	3
-3.0708812822132	12.3833107967823	2008-02-08	gpg	0	3
-3.0708812822132	12.3833107967823	2008-02-08	gt	0	3
-3.0640379068502	12.3872733860392	2008-02-08	gpg	0	3
-3.0640379068502	12.3872733860392	2008-02-08	gt	0	3
-3.06485649237556	12.386576871003	2008-02-08	gpg	0	3
-3.06485649237556	12.386576871003	2008-02-08	gt	0	3
-3.04421361225176	12.3913196140166	2008-01-17	gpg	0	3
-3.04421361225176	12.3913196140166	2008-01-17	gt	10	3
-3.04373494022578	12.3895834107832	2008-01-17	gpg	0	3
-3.04373494022578	12.3895834107832	2008-01-17	gt	15	3
-3.03886694796809	12.3801250337385	2008-02-02	gpg	0	3
-3.03886694796809	12.3801250337385	2008-02-02	gt	0	3
-3.04001687400748	12.3802333845351	2008-02-02	gpg	0	3
-3.04001687400748	12.3802333845351	2008-02-02	gt	1	3
-3.03159889310605	12.3749171278976	2008-02-02	gpg	0	3
-3.03159889310605	12.3749171278976	2008-02-02	gt	2	3
-3.0332270299338	12.3741030512189	2008-02-02	gpg	0	3
-3.0332270299338	12.3741030512189	2008-02-02	gt	0	3
-3.03490907471518	12.3636760955235	2008-02-02	gpg	0	3
-3.03490907471518	12.3636760955235	2008-02-02	gt	0	3
-3.03495488678775	12.362310574314	2008-02-02	gpg	0	3
-3.03495488678775	12.362310574314	2008-02-02	gt	0	3
-3.04630460005519	12.354215261229	2008-02-02	gpg	0	3
-3.04630460005519	12.354215261229	2008-02-02	gt	0	3
-3.05468463486155	12.3557600865858	2008-02-02	gpg	0	3
-3.05468463486155	12.3557600865858	2008-02-02	gt	0	3
-3.03561523717391	12.3478776164375	2008-02-02	gpg	0	3
-3.03561523717391	12.3478776164375	2008-02-02	gt	0	3
-3.03646162709504	12.349035028655	2008-02-02	gpg	0	3
-3.03646162709504	12.349035028655	2008-02-02	gt	0	3
-3.06705279044914	12.3411435865695	2008-02-02	gpg	0	3
-3.06705279044914	12.3411435865695	2008-02-02	gt	0	3
-3.06848735409603	12.3399495331002	2008-02-02	gpg	0	3
-3.06848735409603	12.3399495331002	2008-02-02	gt	0	3
-3.02021979279583	12.3772603852751	2008-01-17	gpg	0	3
-3.02021979279583	12.3772603852751	2008-01-17	gt	7	3
-3.02020154809955	12.3792589203011	2008-01-17	gpg	0	3
-3.02020154809955	12.3792589203011	2008-01-17	gt	2	3
-3.07725636343012	12.25727439725	2008-01-31	gpg	0	3
-3.07725636343012	12.25727439725	2008-01-31	gt	0	3
-3.07564710853401	12.2568136417764	2008-01-31	gpg	0	3
-3.07564710853401	12.2568136417764	2008-01-31	gt	0	3
-3.05410433075736	12.2619914532409	2008-01-31	gpg	0	3
-3.05410433075736	12.2619914532409	2008-01-31	gt	0	3
-3.05588828867177	12.2624522993898	2008-01-31	gpg	0	3
-3.05588828867177	12.2624522993898	2008-01-31	gt	0	3
-3.03026116553578	12.2609913228932	2008-01-31	gpg	0	3
-3.03026116553578	12.2609913228932	2008-01-31	gt	0	3
-3.20749670203823	12.2608060014164	2008-01-31	gpg	0	3
-3.20749670203823	12.2608060014164	2008-01-31	gt	0	3
-3.0107674217056	12.2591841371754	2008-01-31	gpg	0	3
-3.0107674217056	12.2591841371754	2008-01-31	gt	0	3
-3.0123030047487	12.2593378073169	2008-01-31	gpg	0	3
-3.0123030047487	12.2593378073169	2008-01-31	gt	0	3
-3.08396391341508	12.1544959581004	2008-01-19	gpg	0	3
-3.08396391341508	12.1544959581004	2008-01-19	gt	0	3
-3.08496581247731	12.1545951281871	2008-01-19	gpg	0	3
-3.08496581247731	12.1545951281871	2008-01-19	gt	0	3
-3.02691363983382	12.1650428170805	2008-02-01	gpg	0	3
-3.02691363983382	12.1650428170805	2008-02-01	gt	0	3
-3.02808103845539	12.1654044320698	2008-02-01	gpg	0	3
-3.02808103845539	12.1654044320698	2008-02-01	gt	0	3
-3.01132415263762	12.161119111703	2008-02-01	gpg	0	3
-3.01132415263762	12.161119111703	2008-02-01	gt	0	3
-3.01113117922696	12.1623670924153	2008-02-01	gpg	0	3
-3.01113117922696	12.1623670924153	2008-02-01	gt	0	3
-3.00066180842489	12.1640674525548	2008-02-01	gpg	0	3
-3.00066180842489	12.1640674525548	2008-02-01	gt	0	3
-3.00340095892455	12.163986042899	2008-02-01	gpg	0	3
-3.00340095892455	12.163986042899	2008-02-01	gt	0	3
-3.00565963086102	12.0449487964926	2008-05-08	gpg	0	3
-3.00565963086102	12.0449487964926	2008-05-08	gt	0	3
-3.0069734996366	12.0459525794116	2008-05-08	gpg	0	3
-3.0069734996366	12.0459525794116	2008-05-08	gt	0	3
-3.0249913642552	12.0534575307328	2008-05-08	gpg	0	3
-3.0249913642552	12.0534575307328	2008-05-08	gt	0	3
-3.02607559377011	12.0539276856871	2008-05-08	gpg	0	3
-3.02607559377011	12.0539276856871	2008-05-08	gt	0	3
-3.0661613153148	11.8583754118792	2008-05-22	gpg	0	3
-3.0661613153148	11.8583754118792	2008-05-22	gt	0	3
-3.06676688645828	11.8567203142268	2008-05-22	gpg	0	3
-3.06676688645828	11.8567203142268	2008-05-22	gt	0	3
-3.06689828368416	11.8684496628471	2008-05-22	gpg	0	3
-3.06689828368416	11.8684496628471	2008-05-22	gt	0	3
-3.06652124430213	11.866026102787	2008-05-22	gpg	0	3
-3.06652124430213	11.866026102787	2008-05-22	gt	0	3
-3.07675356579877	11.8801041801607	2008-05-22	gpg	0	3
-3.07675356579877	11.8801041801607	2008-05-22	gt	0	3
-3.07532090824185	11.879218306884	2008-05-22	gpg	0	3
-3.07532090824185	11.879218306884	2008-05-22	gt	0	3
-3.08076883495827	11.8891736439888	2008-05-22	gpg	0	3
-3.08076883495827	11.8891736439888	2008-05-22	gt	0	3
-3.07998796803883	11.887943957024	2008-05-22	gpg	0	3
-3.07998796803883	11.887943957024	2008-05-22	gt	0	3
-3.09031230460561	11.8979971551695	2008-05-22	gpg	0	3
-3.09031230460561	11.8979971551695	2008-05-22	gt	0	3
-3.02868195752501	11.7623758190305	2008-05-03	gpg	0	3
-3.02868195752501	11.7623758190305	2008-05-03	gt	0	3
-3.02972820825656	11.7617517078104	2008-05-03	gpg	0	3
-3.02972820825656	11.7617517078104	2008-05-03	gt	0	3
-3.03062855673786	11.7697460977562	2008-05-03	gpg	0	3
-3.03062855673786	11.7697460977562	2008-05-03	gt	0	3
-3.0307201878596	11.768362427319	2008-05-03	gpg	0	3
-3.0307201878596	11.768362427319	2008-05-03	gt	0	3
-3.03599020070581	11.7806429235609	2008-05-03	gpg	0	3
-3.03599020070581	11.7806429235609	2008-05-03	gt	0	3
-3.0368804134035	11.7796389783409	2008-05-03	gpg	0	3
-3.0368804134035	11.7796389783409	2008-05-03	gt	2	3
-3.04216836617478	11.785968711018	2008-05-03	gpg	0	3
-3.04216836617478	11.785968711018	2008-05-03	gt	0	3
-3.04094725142148	11.7838979226744	2008-05-03	gpg	0	3
-3.04094725142148	11.7838979226744	2008-05-03	gt	0	3
-3.0486417172866	11.7981854698503	2008-05-01	gpg	0	3
-3.0486417172866	11.7981854698503	2008-05-01	gt	0	3
-3.04725538301856	11.7967658719272	2008-05-01	gpg	0	3
-3.04725538301856	11.7967658719272	2008-05-01	gt	0	3
-3.04634000105465	11.8119772051038	2008-05-02	gpg	0	4
-3.04634000105465	11.8119772051038	2008-05-02	gt	0	4
-3.0454035752521	11.8114980505423	2008-05-01	gpg	0	3
-3.0454035752521	11.8114980505423	2008-05-01	gt	0	3
-3.05270375960937	11.823000122573	2008-05-01	gpg	0	3
-3.05270375960937	11.823000122573	2008-05-01	gt	0	3
-3.05183134778804	11.8214628886751	2008-05-01	gpg	0	3
-3.05183134778804	11.8214628886751	2008-05-01	gt	0	3
-3.05424774084597	11.8316363681768	2008-05-01	gpg	0	3
-3.05424774084597	11.8316363681768	2008-05-01	gt	0	3
-3.05387107561837	11.8302889597371	2008-05-01	gpg	0	3
-3.05387107561837	11.8302889597371	2008-05-01	gt	0	3
-3.06316474372793	11.8434543588099	2008-05-01	gpg	0	3
-3.06316474372793	11.8434543588099	2008-05-01	gt	0	3
-3.06247594064304	11.8424235544829	2008-05-01	gpg	0	3
-3.06247594064304	11.8424235544829	2008-05-01	gt	0	3
-3.00510172660882	11.6879125251042	2008-05-22	gpg	0	2
-3.00510172660882	11.6879125251042	2008-05-22	gt	23	2
-3.00592757047013	11.6890791317224	2008-05-20	gpg	0	1
-3.00592757047013	11.6890791317224	2008-05-20	gt	41	1
-3.01186477923496	11.6999402887447	2008-05-23	gpg	0	3
-3.01186477923496	11.6999402887447	2008-05-23	gt	0	3
-3.01308520256723	11.6998045819707	2008-05-23	gpg	0	3
-3.01308520256723	11.6998045819707	2008-05-23	gt	0	3
-3.00798371855614	11.7158480678886	2008-06-19	gpg	0	3
-3.00798371855614	11.7158480678886	2008-06-19	gt	33	3
-3.0070843648935	11.7143468591973	2008-06-19	gpg	0	3
-3.0070843648935	11.7143468591973	2008-06-19	gt	32	3
-3.02951651308174	11.7561537787353	2008-06-19	gpg	0	3
-3.02951651308174	11.7561537787353	2008-06-19	gt	0	3
-3.03064558350582	11.7577272358381	2008-06-19	gpg	0	3
-3.03064558350582	11.7577272358381	2008-06-19	gt	0	3
-3.01161845195954	11.7341430695179	2008-06-19	gpg	0	3
-3.01161845195954	11.7341430695179	2008-06-19	gt	0	3
-3.01198546361264	11.7322891252104	2008-06-19	gpg	0	3
-3.01198546361264	11.7322891252104	2008-06-19	gt	0	3
-3.08414469893284	11.7582410001674	2008-05-03	gpg	0	3
-3.08414469893284	11.7582410001674	2008-05-03	gt	0	3
-3.08568704988581	11.7596422885528	2008-05-03	gpg	0	3
-3.08568704988581	11.7596422885528	2008-05-03	gt	0	3
-3.05477335514894	11.7507691424002	2008-05-03	gpg	0	3
-3.05477335514894	11.7507691424002	2008-05-03	gt	0	3
-3.05307539621099	11.7504619826443	2008-05-03	gpg	0	3
-3.05307539621099	11.7504619826443	2008-05-03	gt	0	3
-2.93491096799552	12.3968678916674	2008-01-17	gpg	0	3
-2.93491096799552	12.3968678916674	2008-01-17	gt	0	3
-2.93460697138195	12.3984774941608	2008-01-17	gpg	0	3
-2.93460697138195	12.3984774941608	2008-01-17	gt	0	3
-2.93609216462872	12.4197743804556	2008-01-17	gpg	0	3
-2.93609216462872	12.4197743804556	2008-01-17	gt	0	3
-2.93601833613254	12.4206877167673	2008-01-17	gpg	0	3
-2.93601833613254	12.4206877167673	2008-01-17	gt	0	3
-2.94421480924215	12.427010658226	2008-01-17	gpg	0	3
-2.94421480924215	12.427010658226	2008-01-17	gt	0	3
-2.94536479763246	12.4276167804952	2008-01-17	gpg	0	3
-2.94536479763246	12.4276167804952	2008-01-17	gt	0	3
-2.93576688308531	12.4330495774084	2008-01-17	gpg	0	3
-2.93576688308531	12.4330495774084	2008-01-17	gt	0	3
-2.93563766445693	12.4346863472964	2008-01-17	gpg	0	3
-2.93563766445693	12.4346863472964	2008-01-17	gt	0	3
-2.94452801072908	12.4685998894289	2008-01-17	gpg	0	3
-2.94452801072908	12.4685998894289	2008-01-17	gt	0	3
-2.9445738169869	12.4695675078511	2008-01-17	gpg	0	3
-2.9445738169869	12.4695675078511	2008-01-17	gt	0	3
-2.99791181950359	12.373119370309	2008-02-08	gpg	0	3
-2.99791181950359	12.373119370309	2008-02-08	gt	1	3
-2.99644917557538	12.3729475354354	2008-02-08	gpg	0	3
-2.99644917557538	12.3729475354354	2008-02-08	gt	2	3
-2.98538273719149	12.3731099424175	2008-01-17	gpg	0	3
-2.98538273719149	12.3731099424175	2008-01-17	gt	8	3
-2.98412249925322	12.3726215420752	2008-01-17	gpg	0	3
-2.98412249925322	12.3726215420752	2008-01-17	gt	14	3
-2.97521879352961	12.3626372439235	2008-02-08	gpg	0	3
-2.97521879352961	12.3626372439235	2008-02-08	gt	1	3
-2.9754118167465	12.3642288555397	2008-02-08	gpg	0	3
-2.9754118167465	12.3642288555397	2008-02-08	gt	0	3
-2.96134079132463	12.3436811758761	2008-01-17	gpg	0	3
-2.96134079132463	12.3436811758761	2008-01-17	gt	2	3
-2.95964837835751	12.3435543263744	2008-01-17	gpg	0	3
-2.95964837835751	12.3435543263744	2008-01-17	gt	10	3
-2.95103755903263	12.3515922820501	2008-02-08	gpg	0	3
-2.95103755903263	12.3515922820501	2008-02-08	gt	0	3
-2.95201282852156	12.3502088529315	2008-02-08	gpg	0	3
-2.95201282852156	12.3502088529315	2008-02-08	gt	0	3
-2.93998766852572	12.363698847881	2008-01-17	gpg	0	3
-2.93998766852572	12.363698847881	2008-01-17	gt	0	3
-2.93902172764253	12.3640332295342	2008-01-17	gpg	0	3
-2.93902172764253	12.3640332295342	2008-01-17	gt	2	3
-2.92844236851888	12.3671324512888	2008-02-08	gpg	0	3
-2.92844236851888	12.3671324512888	2008-02-08	gt	0	3
-2.9311832751076	12.3684353704342	2008-02-08	gpg	0	3
-2.9311832751076	12.3684353704342	2008-02-08	gt	2	3
-2.925422660832	12.3759306125329	2008-01-17	gpg	0	3
-2.925422660832	12.3759306125329	2008-01-17	gt	2	3
-2.92583632534564	12.3769797291548	2008-01-17	gpg	0	3
-2.92583632534564	12.3769797291548	2008-01-17	gt	2	3
-2.90826686414298	12.3743066461816	2008-02-08	gpg	0	3
-2.90826686414298	12.3743066461816	2008-02-08	gt	0	3
-2.96850243890113	12.3737324882265	2008-02-08	gpg	0	3
-2.96850243890113	12.3737324882265	2008-02-08	gt	0	3
-2.92817977742056	12.2162015403467	2008-01-31	gpg	0	3
-2.92817977742056	12.2162015403467	2008-01-31	gt	0	3
-2.92784905135297	12.2153061731057	2008-01-31	gpg	0	3
-2.92784905135297	12.2153061731057	2008-01-31	gt	0	3
-2.93709617360437	12.2220004386786	2008-01-31	gpg	0	3
-2.93709617360437	12.2220004386786	2008-01-31	gt	0	3
-2.93833717806297	12.2226699191604	2008-01-31	gpg	0	3
-2.93833717806297	12.2226699191604	2008-01-31	gt	0	3
-2.95595813331754	12.244150981189	2008-01-28	gpg	0	1
-2.95595813331754	12.244150981189	2008-01-28	gt	0	1
-2.95490085458717	12.2435991728793	2008-01-31	gpg	0	3
-2.95490085458717	12.2435991728793	2008-01-31	gt	0	3
-2.99748982021458	12.251452383425	2008-01-31	gpg	0	3
-2.99748982021458	12.251452383425	2008-01-31	gt	0	3
-2.99795874926881	12.2521848883612	2008-01-31	gpg	0	3
-2.99795874926881	12.2521848883612	2008-01-31	gt	0	3
-2.99392408616318	12.1704428976996	2008-02-01	gpg	0	3
-2.99392408616318	12.1704428976996	2008-02-01	gt	0	3
-2.99506389834425	12.170234925065	2008-02-01	gpg	0	3
-2.99506389834425	12.170234925065	2008-02-01	gt	0	3
-2.97620980125535	12.1850016059418	2008-02-01	gpg	0	3
-2.97620980125535	12.1850016059418	2008-02-01	gt	0	3
-2.9754284260363	12.1851371864556	2008-02-01	gpg	0	3
-2.9754284260363	12.1851371864556	2008-02-01	gt	0	3
-2.96008554281913	12.1890782564045	2008-02-01	gpg	0	3
-2.96008554281913	12.1890782564045	2008-02-01	gt	0	3
-2.95872514790233	12.1883274654519	2008-02-01	gpg	0	3
-2.95872514790233	12.1883274654519	2008-02-01	gt	0	3
-2.95480918096053	12.1878113858124	2008-02-01	gpg	0	3
-2.95480918096053	12.1878113858124	2008-02-01	gt	0	3
-2.9557743407851	12.1881913592392	2008-02-01	gpg	0	3
-2.9557743407851	12.1881913592392	2008-02-01	gt	0	3
-2.94527683247527	12.1859829207928	2008-02-01	gpg	0	3
-2.94527683247527	12.1859829207928	2008-02-01	gt	0	3
-2.94744628636552	12.1859019531775	2008-02-01	gpg	0	3
-2.94744628636552	12.1859019531775	2008-02-01	gt	0	3
-2.93419877243278	12.1902760493337	2008-01-31	gpg	0	3
-2.93419877243278	12.1902760493337	2008-01-31	gt	0	3
-2.93235099583544	12.1904655107373	2008-01-31	gpg	0	3
-2.93235099583544	12.1904655107373	2008-01-31	gt	0	3
-2.92188884515702	12.1934560635109	2008-01-31	gpg	0	3
-2.92188884515702	12.1934560635109	2008-01-31	gt	0	3
-2.91796323652562	12.1943954218317	2008-01-31	gpg	0	3
-2.91796323652562	12.1943954218317	2008-01-31	gt	0	3
-2.91059156098167	12.1915173761409	2008-01-31	gpg	0	3
-2.91059156098167	12.1915173761409	2008-01-31	gt	0	3
-2.90939673806243	12.1908387422933	2008-01-31	gpg	0	3
-2.90939673806243	12.1908387422933	2008-01-31	gt	0	3
-2.98564616208311	12.094388432597	2008-05-08	gpg	0	3
-2.98564616208311	12.094388432597	2008-05-08	gt	0	3
-2.91306226041491	12.0847440683474	2008-05-08	gpg	0	3
-2.91306226041491	12.0847440683474	2008-05-08	gt	3	3
-2.91949651152413	12.0783523740765	2008-05-01	gpg	0	3
-2.91949651152413	12.0783523740765	2008-05-01	gt	0	3
-2.9212242488748	12.0775480123922	2008-05-01	gpg	0	3
-2.9212242488748	12.0775480123922	2008-05-01	gt	0	3
-2.9297627545417	12.0695017324292	2008-05-08	gpg	0	3
-2.9297627545417	12.0695017324292	2008-05-08	gt	6	3
-2.93046150337827	12.0678741072991	2008-05-08	gpg	0	3
-2.93046150337827	12.0678741072991	2008-05-08	gt	8	3
-2.9276624405457	12.0550951541498	2008-05-01	gpg	0	3
-2.9276624405457	12.0550951541498	2008-05-01	gt	4	3
-2.92644979283074	12.0544527593298	2008-05-01	gpg	0	3
-2.92644979283074	12.0544527593298	2008-05-01	gt	6	3
-2.91978145504944	12.0471438965684	2008-05-08	gpg	1	3
-2.91978145504944	12.0471438965684	2008-05-08	gt	1	3
-2.91858712294365	12.0468812933968	2008-05-08	gpg	0	3
-2.91858712294365	12.0468812933968	2008-05-08	gt	12	3
-2.91393050269197	12.0419241401275	2008-05-01	gpg	0	3
-2.91393050269197	12.0419241401275	2008-05-01	gt	19	3
-2.91294795667395	12.0402869888309	2008-05-01	gpg	0	3
-2.91294795667395	12.0402869888309	2008-05-01	gt	10	3
-2.93851949898919	12.0692234603893	2008-05-08	gpg	0	3
-2.93851949898919	12.0692234603893	2008-05-08	gt	0	3
-2.93997118058327	12.0697030740435	2008-05-08	gpg	0	3
-2.93997118058327	12.0697030740435	2008-05-08	gt	0	3
-2.95046335573197	12.0759631275291	2008-05-08	gpg	0	3
-2.95046335573197	12.0759631275291	2008-05-08	gt	0	3
-2.95119820639104	12.0773468875088	2008-05-08	gpg	0	3
-2.95119820639104	12.0773468875088	2008-05-08	gt	0	3
-2.93547491488032	12.0440822725278	2008-05-08	gpg	0	3
-2.93547491488032	12.0440822725278	2008-05-08	gt	0	3
-2.93700010935949	12.0439107974236	2008-05-08	gpg	0	3
-2.93700010935949	12.0439107974236	2008-05-08	gt	0	3
-2.96930468085069	12.0376672611018	2008-05-08	gpg	0	3
-2.96930468085069	12.0376672611018	2008-05-08	gt	0	3
-2.97022348099164	12.0371790191144	2008-05-08	gpg	0	3
-2.97022348099164	12.0371790191144	2008-05-08	gt	0	3
-2.91015889045166	12.0284031371067	2008-05-09	gpg	0	3
-2.91015889045166	12.0284031371067	2008-05-09	gt	2	3
-2.90856089047425	12.0267386405766	2008-05-09	gpg	0	3
-2.90856089047425	12.0267386405766	2008-05-09	gt	22	3
-2.91760940931151	11.7853901711152	2008-11-14	gpg	0	3
-2.91760940931151	11.7853901711152	2008-11-14	gt	0	3
-2.9180314627234	11.7859962084572	2008-11-14	gpg	0	3
-2.9180314627234	11.7859962084572	2008-11-14	gt	1	3
-2.92164478789588	11.7972835291242	2008-05-10	gpg	0	3
-2.92164478789588	11.7972835291242	2008-05-10	gt	0	3
-2.92185549632042	11.798757678935	2008-05-10	gpg	0	3
-2.92185549632042	11.798757678935	2008-05-10	gt	0	3
-2.92222996952216	11.8054409323263	2008-11-14	gpg	0	3
-2.92222996952216	11.8054409323263	2008-11-14	gt	0	3
-2.92203950365658	11.7972745940692	2008-11-14	gpg	0	3
-2.92203950365658	11.7972745940692	2008-11-14	gt	0	3
-2.9189318575309	11.8143478585359	2008-05-10	gpg	0	3
-2.9189318575309	11.8143478585359	2008-05-10	gt	2	3
-2.92019901703387	11.8132177800956	2008-05-10	gpg	0	3
-2.92019901703387	11.8132177800956	2008-05-10	gt	3	3
-2.93748278275027	11.8220485639457	2008-05-10	gpg	0	3
-2.93748278275027	11.8220485639457	2008-05-10	gt	2	3
-2.93825397666829	11.821795514838	2008-05-10	gpg	0	3
-2.93825397666829	11.821795514838	2008-05-10	gt	0	3
-2.91532279000382	11.7588377157463	2008-05-10	gpg	0	3
-2.91532279000382	11.7588377157463	2008-05-10	gt	0	3
-2.91491830363624	11.7609537816701	2008-05-10	gpg	0	3
-2.91491830363624	11.7609537816701	2008-05-10	gt	0	3
-2.98602621255988	11.6698250481587	2008-06-19	gpg	0	3
-2.98602621255988	11.6698250481587	2008-06-19	gt	1	3
-2.98531063715288	11.6681519469887	2008-06-19	gpg	0	3
-2.98531063715288	11.6681519469887	2008-06-19	gt	1	3
-2.99421945033211	11.67904979566	2008-06-19	gpg	0	3
-2.99421945033211	11.67904979566	2008-06-19	gt	0	3
-2.99278811260502	11.6776389629997	2008-06-19	gpg	0	3
-2.99278811260502	11.6776389629997	2008-06-19	gt	0	3
-2.98446731669489	11.6539353600392	2008-06-19	gpg	0	3
-2.98446731669489	11.6539353600392	2008-06-19	gt	0	3
-2.98277000082917	11.6540256994788	2008-06-19	gpg	0	3
-2.98277000082917	11.6540256994788	2008-06-19	gt	0	3
-2.96157025300123	11.6330967319838	2008-06-19	gpg	0	3
-2.96157025300123	11.6330967319838	2008-06-19	gt	0	3
-2.96309301091236	11.6340103364005	2008-06-19	gpg	0	3
-2.96309301091236	11.6340103364005	2008-06-19	gt	0	3
-2.95227601560441	11.6390279545729	2008-06-19	gpg	0	3
-2.95227601560441	11.6390279545729	2008-06-19	gt	0	3
-2.95069788674797	11.6400134426365	2008-06-19	gpg	0	3
-2.95069788674797	11.6400134426365	2008-06-19	gt	0	3
-2.93888105645876	11.6421816443751	2008-06-19	gpg	0	3
-2.93888105645876	11.6421816443751	2008-06-19	gt	0	3
-2.94095409196786	11.6438280137128	2008-06-19	gpg	0	3
-2.94095409196786	11.6438280137128	2008-06-19	gt	0	3
-2.93010665013971	11.6574452511784	2008-06-19	gpg	0	3
-2.93010665013971	11.6574452511784	2008-06-19	gt	0	3
-2.92850095862293	11.6578699056838	2008-06-19	gpg	0	3
-2.92850095862293	11.6578699056838	2008-06-19	gt	0	3
-2.91789022464912	11.6426195619309	2008-06-19	gpg	0	3
-2.91789022464912	11.6426195619309	2008-06-19	gt	0	3
-2.92211959606495	11.6425031697352	2008-06-19	gpg	0	3
-2.92211959606495	11.6425031697352	2008-06-19	gt	0	3
-2.97405346521847	11.6606540072192	2008-06-19	gpg	0	3
-2.97405346521847	11.6606540072192	2008-06-19	gt	0	3
-2.92060968894123	11.6612682279059	2008-06-19	gpg	0	3
-2.92060968894123	11.6612682279059	2008-06-19	gt	0	3
-2.85812654826247	12.5703475067248	2008-01-19	gpg	0	3
-2.85812654826247	12.5703475067248	2008-01-19	gt	0	3
-2.85702181733787	12.5703740485955	2008-01-19	gpg	0	3
-2.85702181733787	12.5703740485955	2008-01-19	gt	0	3
-2.85042442455735	12.548757701627	2008-01-19	gpg	0	3
-2.85042442455735	12.548757701627	2008-01-19	gt	0	3
-2.85147347983436	12.5493460789566	2008-01-19	gpg	0	3
-2.85147347983436	12.5493460789566	2008-01-19	gt	0	3
-2.84226998757688	12.5313814311055	2008-01-18	gpg	0	3
-2.84226998757688	12.5313814311055	2008-01-18	gt	0	3
-2.84270180204228	12.5327019629656	2008-01-18	gpg	0	3
-2.84270180204228	12.5327019629656	2008-01-18	gt	0	3
-2.83627427081353	12.5223981404392	2008-01-18	gpg	0	3
-2.83627427081353	12.5223981404392	2008-01-18	gt	0	3
-2.83708401814596	12.5227603525188	2008-01-18	gpg	0	3
-2.83708401814596	12.5227603525188	2008-01-18	gt	0	3
-2.82474540937311	12.5163682331008	2008-01-18	gpg	0	3
-2.82474540937311	12.5163682331008	2008-01-18	gt	0	3
-2.82586777414985	12.5171557035146	2008-01-18	gpg	0	3
-2.82586777414985	12.5171557035146	2008-01-18	gt	0	3
-2.81928155883553	12.4983147668137	2008-01-18	gpg	0	3
-2.81928155883553	12.4983147668137	2008-01-18	gt	0	3
-2.81800159140279	12.4993086372038	2008-01-18	gpg	0	3
-2.81800159140279	12.4993086372038	2008-01-18	gt	0	3
-2.81922508091426	12.4868753061205	2008-01-18	gpg	0	3
-2.81922508091426	12.4868753061205	2008-01-18	gt	0	3
-2.82048521693325	12.4878527946986	2008-01-18	gpg	0	3
-2.82048521693325	12.4878527946986	2008-01-18	gt	0	3
-2.90213776631821	12.3810778124525	2008-01-18	gpg	0	3
-2.90213776631821	12.3810778124525	2008-01-18	gt	0	3
-2.90050002068146	12.3817916247767	2008-01-18	gpg	0	3
-2.90050002068146	12.3817916247767	2008-01-18	gt	0	3
-2.89448856809347	12.3924783249295	2008-02-08	gpg	0	3
-2.89448856809347	12.3924783249295	2008-02-08	gt	0	3
-2.89525281051949	12.3908056441763	2008-02-08	gpg	0	3
-2.89525281051949	12.3908056441763	2008-02-08	gt	0	3
-2.87466514885139	12.388454759083	2008-01-18	gpg	0	3
-2.87466514885139	12.388454759083	2008-01-18	gt	2	3
-2.87279722003354	12.389322029679	2008-01-18	gpg	0	3
-2.87279722003354	12.389322029679	2008-01-18	gt	1	3
-2.86591368700163	12.3937227129125	2008-02-08	gpg	0	3
-2.86591368700163	12.3937227129125	2008-02-08	gt	2	3
-2.8673310579894	12.3925116326433	2008-02-08	gpg	1	3
-2.8673310579894	12.3925116326433	2008-02-08	gt	2	3
-2.85262207265906	12.3901709288224	2008-01-18	gpg	0	3
-2.85262207265906	12.3901709288224	2008-01-18	gt	0	3
-2.85105905409732	12.3885604038316	2008-01-18	gpg	0	3
-2.85105905409732	12.3885604038316	2008-01-18	gt	0	3
-2.84427177741839	12.3852106500278	2008-02-08	gpg	0	3
-2.84427177741839	12.3852106500278	2008-02-08	gt	1	3
-2.84630453754123	12.385745350488	2008-02-08	gpg	0	3
-2.84630453754123	12.385745350488	2008-02-08	gt	0	3
-2.82606962458481	12.3660191882362	2008-02-02	gpg	0	3
-2.82606962458481	12.3660191882362	2008-02-02	gt	0	3
-2.82530687978125	12.3648883110225	2008-02-02	gpg	0	3
-2.82530687978125	12.3648883110225	2008-02-02	gt	2	3
-2.82604559518483	12.3467030777428	2008-02-08	gpg	0	3
-2.82604559518483	12.3467030777428	2008-02-08	gt	2	3
-2.8256958831571	12.3469831910884	2008-02-08	gpg	0	3
-2.8256958831571	12.3469831910884	2008-02-08	gt	0	3
-2.83423015789145	12.3348164634042	2008-02-02	gpg	0	3
-2.83423015789145	12.3348164634042	2008-02-02	gt	0	3
-2.83298923032937	12.3336220128932	2008-02-02	gpg	0	3
-2.83298923032937	12.3336220128932	2008-02-02	gt	0	3
-2.82585002748182	12.3224944938063	2008-02-02	gpg	0	3
-2.82585002748182	12.3224944938063	2008-02-02	gt	0	3
-2.82480114800923	12.3230906698775	2008-02-02	gpg	0	3
-2.82480114800923	12.3230906698775	2008-02-02	gt	1	3
-2.8538284928023	12.3382188464508	2008-02-08	gpg	0	3
-2.8538284928023	12.3382188464508	2008-02-08	gt	1	3
-2.85200573753042	12.3410574085188	2008-02-08	gpg	0	3
-2.85200573753042	12.3410574085188	2008-02-08	gt	10	3
-2.87318230535635	12.3156206503011	2008-02-02	gpg	0	3
-2.87318230535635	12.3156206503011	2008-02-02	gt	1	3
-2.87376222655332	12.3145538258885	2008-02-02	gpg	0	3
-2.87376222655332	12.3145538258885	2008-02-02	gt	1	3
-2.82993810027851	12.2151093656589	2008-02-02	gpg	0	3
-2.82993810027851	12.2151093656589	2008-02-02	gt	0	3
-2.82859687333515	12.2135169288349	2008-02-02	gpg	0	3
-2.82859687333515	12.2135169288349	2008-02-02	gt	1	3
-2.83411605075735	12.223286976254	2008-02-07	gpg	0	3
-2.83411605075735	12.223286976254	2008-02-07	gt	0	3
-2.83563203688112	12.2248885337612	2008-02-07	gpg	0	3
-2.83563203688112	12.2248885337612	2008-02-07	gt	0	3
-2.84016138518187	12.2302447810489	2008-02-02	gpg	0	3
-2.84016138518187	12.2302447810489	2008-02-02	gt	0	3
-2.8393254168035	12.2291048500414	2008-02-02	gpg	0	3
-2.8393254168035	12.2291048500414	2008-02-02	gt	0	3
-2.84732957752614	12.2357380802618	2008-02-07	gpg	0	3
-2.84732957752614	12.2357380802618	2008-02-07	gt	0	3
-2.84886391761598	12.2376651306618	2008-02-07	gpg	0	3
-2.84886391761598	12.2376651306618	2008-02-07	gt	0	3
-2.85407394210297	12.2433832510419	2008-02-02	gpg	0	3
-2.85407394210297	12.2433832510419	2008-02-02	gt	0	3
-2.85252980004513	12.2424238470905	2008-02-02	gpg	0	3
-2.85252980004513	12.2424238470905	2008-02-02	gt	1	3
-2.86107905598969	12.245466819747	2008-02-07	gpg	0	3
-2.86107905598969	12.245466819747	2008-02-07	gt	0	3
-2.86277979806092	12.2459560076824	2008-02-07	gpg	0	3
-2.86277979806092	12.2459560076824	2008-02-07	gt	0	3
-2.86568310463908	12.2502710504986	2008-02-02	gpg	0	3
-2.86568310463908	12.2502710504986	2008-02-02	gt	0	3
-2.86533426424942	12.2491676090561	2008-02-02	gpg	0	3
-2.86533426424942	12.2491676090561	2008-02-02	gt	0	3
-2.87258104559378	12.2463315012013	2008-02-07	gpg	0	3
-2.87258104559378	12.2463315012013	2008-02-07	gt	0	3
-2.87432836569166	12.2455998065691	2008-02-07	gpg	0	3
-2.87432836569166	12.2455998065691	2008-02-07	gt	0	3
-2.87478437242749	12.2534947324089	2008-02-07	gpg	0	3
-2.87478437242749	12.2534947324089	2008-02-07	gt	1	3
-2.87699967692178	12.2549064735861	2008-02-07	gpg	0	3
-2.87699967692178	12.2549064735861	2008-02-07	gt	0	3
-2.88525061322815	12.2689722226021	2008-02-02	gpg	0	3
-2.88525061322815	12.2689722226021	2008-02-02	gt	0	3
-2.8850395427578	12.2679954690971	2008-02-02	gpg	0	3
-2.8850395427578	12.2679954690971	2008-02-02	gt	0	3
-2.88368814128295	12.2882245117439	2008-02-08	gpg	0	3
-2.88368814128295	12.2882245117439	2008-02-08	gt	0	3
-2.88310790337676	12.29023185078	2008-02-08	gpg	0	3
-2.88310790337676	12.29023185078	2008-02-08	gt	1	3
-2.89879831209223	12.1888636284835	2008-02-01	gpg	0	3
-2.89879831209223	12.1888636284835	2008-02-01	gt	1	3
-2.898284076521	12.1874165191017	2008-02-01	gpg	0	3
-2.898284076521	12.1874165191017	2008-02-01	gt	0	3
-2.89287270985205	12.1797910085626	2008-02-01	gpg	0	3
-2.89287270985205	12.1797910085626	2008-02-01	gt	1	3
-2.89388339679186	12.1809670221473	2008-02-01	gpg	0	3
-2.89388339679186	12.1809670221473	2008-02-01	gt	0	3
-2.89218172340589	12.160872236358	2008-02-01	gpg	0	3
-2.89218172340589	12.160872236358	2008-02-01	gt	0	3
-2.88908422494324	12.1606539725358	2008-02-01	gpg	0	3
-2.88908422494324	12.1606539725358	2008-02-01	gt	1	3
-2.88236766590983	12.1548815918681	2008-02-01	gpg	0	3
-2.88236766590983	12.1548815918681	2008-02-01	gt	0	3
-2.88124656991357	12.1542933003099	2008-02-01	gpg	0	3
-2.88124656991357	12.1542933003099	2008-02-01	gt	0	3
-2.81955174713874	12.1572894178881	2008-02-07	gpg	0	3
-2.81955174713874	12.1572894178881	2008-02-07	gt	4	3
-2.82046973303996	12.1590263181497	2008-02-07	gpg	0	3
-2.82046973303996	12.1590263181497	2008-02-07	gt	1	3
-2.81971142411173	12.1658534711706	2008-02-07	gpg	0	3
-2.81971142411173	12.1658534711706	2008-02-07	gt	0	3
-2.82016266737265	12.1645967550167	2008-02-07	gpg	0	3
-2.82016266737265	12.1645967550167	2008-02-07	gt	0	3
-2.81900487632788	12.1776272998958	2008-02-07	gpg	0	3
-2.81900487632788	12.1776272998958	2008-02-07	gt	3	3
-2.82053788488066	12.1807391716675	2008-02-07	gpg	0	3
-2.82053788488066	12.1807391716675	2008-02-07	gt	2	3
-2.82390448010638	12.1913309585809	2008-02-07	gpg	0	3
-2.82390448010638	12.1913309585809	2008-02-07	gt	0	3
-2.82356482925057	12.1906072836331	2008-02-07	gpg	0	3
-2.82356482925057	12.1906072836331	2008-02-07	gt	0	3
-2.82641941500689	12.1972649068496	2008-02-07	gpg	0	3
-2.82641941500689	12.1972649068496	2008-02-07	gt	0	3
-2.82675808339129	12.1995259248842	2008-02-07	gpg	0	3
-2.82675808339129	12.1995259248842	2008-02-07	gt	0	3
-2.82573412468931	12.2049421663823	2008-02-07	gpg	0	3
-2.82573412468931	12.2049421663823	2008-02-07	gt	0	3
-2.82541321725956	12.2036397401779	2008-02-07	gpg	0	3
-2.82541321725956	12.2036397401779	2008-02-07	gt	1	3
-2.82616261074829	12.2104497541811	2008-02-07	gpg	0	3
-2.82616261074829	12.2104497541811	2008-02-07	gt	0	3
-2.82766925963085	12.2120875224668	2008-02-07	gpg	0	3
-2.82766925963085	12.2120875224668	2008-02-07	gt	1	3
-2.8610323961888	12.105359747322	2008-05-08	gpg	0	3
-2.8610323961888	12.105359747322	2008-05-08	gt	0	3
-2.86128851451663	12.1076749585383	2008-05-08	gpg	0	3
-2.86128851451663	12.1076749585383	2008-05-08	gt	0	3
-2.8607427908671	12.1144752396498	2008-05-08	gpg	0	3
-2.8607427908671	12.1144752396498	2008-05-08	gt	0	3
-2.85997930446231	12.1158403917828	2008-05-08	gpg	0	3
-2.85997930446231	12.1158403917828	2008-05-08	gt	0	3
-2.8200629401553	12.0664952862026	2008-05-02	gpg	0	3
-2.8200629401553	12.0664952862026	2008-05-02	gt	0	3
-2.82109202899921	12.0665140358482	2008-05-02	gpg	0	3
-2.82109202899921	12.0665140358482	2008-05-02	gt	0	3
-2.83539112067787	12.0784057588431	2008-05-01	gpg	0	3
-2.83539112067787	12.0784057588431	2008-05-01	gt	8	3
-2.83685143575646	12.0795732049698	2008-05-01	gpg	0	3
-2.83685143575646	12.0795732049698	2008-05-01	gt	0	3
-2.84124839904296	12.0872082948686	2008-05-08	gpg	0	3
-2.84124839904296	12.0872082948686	2008-05-08	gt	0	3
-2.84252446977328	12.0892889791795	2008-05-08	gpg	0	3
-2.84252446977328	12.0892889791795	2008-05-08	gt	0	3
-2.85712206682323	12.0968841946171	2008-05-01	gpg	0	3
-2.85712206682323	12.0968841946171	2008-05-01	gt	2	3
-2.85900571529665	12.0972468889088	2008-05-01	gpg	0	3
-2.85900571529665	12.0972468889088	2008-05-01	gt	12	3
-2.87149248872438	12.1008431363295	2008-05-01	gpg	0	3
-2.87149248872438	12.1008431363295	2008-05-01	gt	10	3
-2.87340404782576	12.1005817584849	2008-05-01	gpg	0	3
-2.87340404782576	12.1005817584849	2008-05-01	gt	0	3
-2.89344921065546	12.0938529062271	2008-05-08	gpg	0	3
-2.89344921065546	12.0938529062271	2008-05-08	gt	2	3
-2.89509424057548	12.09350988625	2008-05-08	gpg	3	3
-2.89509424057548	12.09350988625	2008-05-08	gt	0	3
-2.90624256067072	12.0888203897848	2008-05-01	gpg	0	3
-2.90624256067072	12.0888203897848	2008-05-01	gt	1	3
-2.90817273569092	12.0875187961098	2008-05-01	gpg	0	3
-2.90817273569092	12.0875187961098	2008-05-01	gt	0	3
-2.83733783974256	11.9428200109727	2008-05-03	gpg	0	3
-2.83733783974256	11.9428200109727	2008-05-03	gt	27	3
-2.83648261166896	11.9446462795409	2008-05-03	gpg	0	3
-2.83648261166896	11.9446462795409	2008-05-03	gt	19	3
-2.82324976323873	11.942024733945	2008-05-03	gpg	0	3
-2.82324976323873	11.942024733945	2008-05-03	gt	56	3
-2.82184387970134	11.9431000094115	2008-05-03	gpg	0	3
-2.82184387970134	11.9431000094115	2008-05-03	gt	44	3
-2.8733188582698	11.9488252549006	2008-05-02	gpg	0	3
-2.8733188582698	11.9488252549006	2008-05-02	gt	12	3
-2.87459618573307	11.9473246232829	2008-05-02	gpg	0	3
-2.87459618573307	11.9473246232829	2008-05-02	gt	15	3
-2.86335749653184	11.9596545727973	2008-05-09	gpg	0	3
-2.86335749653184	11.9596545727973	2008-05-09	gt	11	3
-2.8645338031064	11.95834385117	2008-05-09	gpg	0	3
-2.8645338031064	11.95834385117	2008-05-09	gt	1	3
-2.848470897512	11.9726332275317	2008-05-02	gpg	0	3
-2.848470897512	11.9726332275317	2008-05-02	gt	53	3
-2.84954652999705	11.9708974782233	2008-05-02	gpg	0	3
-2.84954652999705	11.9708974782233	2008-05-02	gt	43	3
-2.84625906590958	11.9856725640509	2008-05-09	gpg	3	3
-2.84625906590958	11.9856725640509	2008-05-09	gt	56	3
-2.8464898779303	11.9836017595689	2008-05-09	gpg	0	3
-2.8464898779303	11.9836017595689	2008-05-09	gt	34	3
-2.85216884722706	11.9963107409973	2008-05-02	gpg	0	3
-2.85216884722706	11.9963107409973	2008-05-02	gt	62	3
-2.850755068677	11.9947274027626	2008-05-02	gpg	0	3
-2.850755068677	11.9947274027626	2008-05-02	gt	4	3
-2.86228701314141	12.0058566470866	2008-05-09	gpg	0	3
-2.86228701314141	12.0058566470866	2008-05-09	gt	16	3
-2.86061579310791	12.0044993157186	2008-05-09	gpg	0	3
-2.86061579310791	12.0044993157186	2008-05-09	gt	23	3
-2.87800254682497	12.0110457873849	2008-05-02	gpg	0	3
-2.87800254682497	12.0110457873849	2008-05-02	gt	41	3
-2.87622972211772	12.0106561439739	2008-05-02	gpg	0	3
-2.87622972211772	12.0106561439739	2008-05-02	gt	61	3
-2.88867650682815	12.0130036061024	2008-05-09	gpg	0	2
-2.88867650682815	12.0130036061024	2008-05-09	gt	0	2
-2.88740884853904	12.0127770145255	2008-05-09	gpg	0	3
-2.88740884853904	12.0127770145255	2008-05-09	gt	0	3
-2.90012931188634	12.0208756568584	2008-05-02	gpg	0	3
-2.90012931188634	12.0208756568584	2008-05-02	gt	17	3
-2.89847608019011	12.0197898579005	2008-05-02	gpg	0	3
-2.89847608019011	12.0197898579005	2008-05-02	gt	33	3
-2.87660742357408	11.9273395820919	2008-05-02	gpg	0	3
-2.87660742357408	11.9273395820919	2008-05-02	gt	31	3
-2.89588014096724	12.0095427719114	2008-05-09	gpg	0	3
-2.89588014096724	12.0095427719114	2008-05-09	gt	73	3
-2.87530406323551	11.9257473669047	2008-05-02	gpg	0	3
-2.87530406323551	11.9257473669047	2008-05-02	gt	16	3
-2.89406985716344	12.0109347705762	2008-05-09	gpg	0	3
-2.89406985716344	12.0109347705762	2008-05-09	gt	24	3
-2.8365658135788	11.8514719883622	2008-05-09	gpg	0	3
-2.8365658135788	11.8514719883622	2008-05-09	gt	19	3
-2.83690633743827	11.8500885370024	2008-05-09	gpg	0	3
-2.83690633743827	11.8500885370024	2008-05-09	gt	1	3
-2.82120975936049	11.8735015607192	2008-05-09	gpg	0	3
-2.82120975936049	11.8735015607192	2008-05-09	gt	10	3
-2.82257006455184	11.8713591250513	2008-05-09	gpg	0	3
-2.82257006455184	11.8713591250513	2008-05-09	gt	0	3
-2.83413896121157	11.9020143133793	2008-05-09	gpg	0	3
-2.83413896121157	11.9020143133793	2008-05-09	gt	2	3
-2.83274399799714	11.9006569775425	2008-05-09	gpg	0	3
-2.83274399799714	11.9006569775425	2008-05-09	gt	3	3
-2.86290886335936	11.9202884269764	2008-05-02	gpg	0	3
-2.86290886335936	11.9202884269764	2008-05-02	gt	9	3
-2.86414847912396	11.9205965036343	2008-05-02	gpg	0	3
-2.86414847912396	11.9205965036343	2008-05-02	gt	79	3
-2.86904367023741	11.9197758710951	2008-05-09	gpg	0	3
-2.86904367023741	11.9197758710951	2008-05-09	gt	14	3
-2.86667457689878	11.9192864153297	2008-05-09	gpg	0	3
-2.86667457689878	11.9192864153297	2008-05-09	gt	7	3
-2.85874485446988	11.9278195304884	2008-05-03	gpg	0	3
-2.85874485446988	11.9278195304884	2008-05-03	gt	0	3
-2.85726581641704	11.9286959949765	2008-05-03	gpg	0	3
-2.85726581641704	11.9286959949765	2008-05-03	gt	2	3
-2.84948575853073	11.9312693125135	2008-05-03	gpg	0	3
-2.84948575853073	11.9312693125135	2008-05-03	gt	6	3
-2.85062396012575	11.9323551271968	2008-05-03	gpg	0	3
-2.85062396012575	11.9323551271968	2008-05-03	gt	1	3
-2.84484335497457	11.9392973288572	2008-05-03	gpg	0	3
-2.84484335497457	11.9392973288572	2008-05-03	gt	21	3
-2.84326311226057	11.9403002694782	2008-05-03	gpg	0	3
-2.84326311226057	11.9403002694782	2008-05-03	gt	8	3
-2.8796967250859	11.9400649985698	2008-05-09	gpg	0	3
-2.8796967250859	11.9400649985698	2008-05-09	gt	37	3
-2.88014774564178	11.9377952957503	2008-05-09	gpg	2	3
-2.88014774564178	11.9377952957503	2008-05-09	gt	30	3
-2.89154054016778	11.7634328207369	2008-05-10	gpg	0	3
-2.89154054016778	11.7634328207369	2008-05-10	gt	0	3
-2.89322866779544	11.7651698140639	2008-05-10	gpg	0	3
-2.89322866779544	11.7651698140639	2008-05-10	gt	0	3
-2.85261890123788	11.8260867539273	2008-11-15	gpg	0	3
-2.85261890123788	11.8260867539273	2008-11-15	gt	1	3
-2.89925671048916	11.7709508178394	2008-11-15	gpg	0	3
-2.89925671048916	11.7709508178394	2008-11-15	gt	1	3
-2.90770794402664	11.7774378834406	2008-05-10	gpg	0	3
-2.90770794402664	11.7774378834406	2008-05-10	gt	0	3
-2.90619378438852	11.7764697324745	2008-05-10	gpg	0	3
-2.90619378438852	11.7764697324745	2008-05-10	gt	1	3
-2.89134674611561	11.812792209839	2008-11-14	gpg	0	3
-2.89134674611561	11.812792209839	2008-11-14	gt	0	3
-2.89266858972071	11.8129464516589	2008-11-14	gpg	0	3
-2.89266858972071	11.8129464516589	2008-11-14	gt	1	3
-2.88671004991814	11.8148704013508	2008-11-14	gpg	0	3
-2.88671004991814	11.8148704013508	2008-11-14	gt	1	3
-2.87894407321029	11.8142703277432	2008-11-14	gpg	0	3
-2.87894407321029	11.8142703277432	2008-11-14	gt	1	3
-2.85176477672313	11.8267464824008	2008-11-14	gpg	0	3
-2.85176477672313	11.8267464824008	2008-11-14	gt	6	3
-2.8527014515089	11.8262224488435	2008-11-14	gpg	0	3
-2.8527014515089	11.8262224488435	2008-11-14	gt	8	3
-2.90423843963889	11.8301965214332	2008-05-10	gpg	0	3
-2.90423843963889	11.8301965214332	2008-05-10	gt	0	3
-2.90448698679795	11.8282522560259	2008-05-10	gpg	0	3
-2.90448698679795	11.8282522560259	2008-05-10	gt	0	3
-2.83899194909274	11.7372993752672	2008-06-21	gpg	0	3
-2.83899194909274	11.7372993752672	2008-06-21	gt	0	3
-2.84026838285092	11.7359435630819	2008-06-21	gpg	0	3
-2.84026838285092	11.7359435630819	2008-06-21	gt	0	3
-2.83740644117596	11.7492449637855	2008-06-21	gpg	0	3
-2.83740644117596	11.7492449637855	2008-06-21	gt	0	3
-2.83935237677571	11.7488119764984	2008-06-21	gpg	0	3
-2.83935237677571	11.7488119764984	2008-06-21	gt	0	3
-2.86265605006588	11.7460477737169	2008-06-21	gpg	0	3
-2.86265605006588	11.7460477737169	2008-06-21	gt	0	3
-2.86069679629426	11.7548280842413	2008-06-21	gpg	0	3
-2.86069679629426	11.7548280842413	2008-06-21	gt	0	3
-2.87182179485692	11.6723199604442	2008-06-21	gpg	0	3
-2.87182179485692	11.6723199604442	2008-06-21	gt	0	3
-2.86996833501298	11.6724547812271	2008-06-21	gpg	0	3
-2.86996833501298	11.6724547812271	2008-06-21	gt	0	3
-2.86524596029557	11.7423230742185	2008-06-21	gpg	0	3
-2.86524596029557	11.7423230742185	2008-06-21	gt	0	3
-2.8659526306744	11.7423234066446	2008-06-21	gpg	0	3
-2.8659526306744	11.7423234066446	2008-06-21	gt	0	3
-2.86731433086833	11.7351615655941	2008-06-21	gpg	0	3
-2.86731433086833	11.7351615655941	2008-06-21	gt	0	3
-2.88068520253553	11.7575682842653	2008-11-15	gpg	0	3
-2.88068520253553	11.7575682842653	2008-11-15	gt	0	3
-2.86802184291138	11.7333531862582	2008-06-21	gpg	0	3
-2.86802184291138	11.7333531862582	2008-06-21	gt	0	3
-2.84357034618667	11.7555336491213	2008-11-15	gpg	0	3
-2.84357034618667	11.7555336491213	2008-11-15	gt	1	3
-2.8631382942317	11.6986146374805	2008-06-21	gpg	0	3
-2.8631382942317	11.6986146374805	2008-06-21	gt	1	3
-2.88163064575962	11.7573245028631	2008-11-15	gpg	0	3
-2.88163064575962	11.7573245028631	2008-11-15	gt	0	3
-2.86397247057098	11.7003513969709	2008-06-21	gpg	0	3
-2.86397247057098	11.7003513969709	2008-06-21	gt	0	3
-2.88084152882665	11.7568719982514	2008-11-15	gpg	0	3
-2.88084152882665	11.7568719982514	2008-11-15	gt	0	3
-2.87118641594949	11.7169586896374	2008-06-21	gpg	0	3
-2.87118641594949	11.7169586896374	2008-06-21	gt	0	3
-2.87015016665969	11.7154208186369	2008-06-21	gpg	0	3
-2.87015016665969	11.7154208186369	2008-06-21	gt	0	3
-2.86487717366587	11.7080478876702	2008-06-21	gpg	0	3
-2.86487717366587	11.7080478876702	2008-06-21	gt	0	3
-2.86440097887968	11.7060399945489	2008-06-21	gpg	0	3
-2.86440097887968	11.7060399945489	2008-06-21	gt	0	3
-2.84298570359346	11.4885302186105	2008-11-22	gpg	0	3
-2.84298570359346	11.4885302186105	2008-11-22	gt	66	3
-2.84630603092342	11.4696216404096	2008-11-22	gpg	0	3
-2.84630603092342	11.4696216404096	2008-11-22	gt	0	3
-2.84444398794474	11.4878436803911	2008-11-22	gpg	0	3
-2.84444398794474	11.4878436803911	2008-11-22	gt	40	3
-2.84323315786271	11.4887383563273	2008-11-22	gpg	0	3
-2.84323315786271	11.4887383563273	2008-11-22	gt	51	3
-2.79525693072987	12.5846761045494	2008-03-02	gpg	0	3
-2.79525693072987	12.5846761045494	2008-03-02	gt	0	3
-2.79553445547671	12.58299432808	2008-03-02	gpg	0	3
-2.79553445547671	12.58299432808	2008-03-02	gt	0	3
-2.79045886182512	12.5865352389226	2008-03-02	gpg	0	3
-2.79045886182512	12.5865352389226	2008-03-02	gt	0	3
-2.78876385821762	12.5877637470342	2008-03-02	gpg	0	3
-2.78876385821762	12.5877637470342	2008-03-02	gt	0	3
-2.68535141008239	12.6067606952014	2008-03-02	gpg	0	3
-2.68535141008239	12.6067606952014	2008-03-02	gt	0	3
-2.77595769874869	12.6087871869971	2008-03-02	gpg	0	3
-2.77595769874869	12.6087871869971	2008-03-02	gt	0	3
-2.76903259816224	12.6204104791063	2008-03-02	gpg	0	3
-2.76903259816224	12.6204104791063	2008-03-02	gt	0	3
-2.76839601406768	12.6218025357308	2008-03-02	gpg	0	3
-2.76839601406768	12.6218025357308	2008-03-02	gt	0	3
-2.72488609855963	12.6421167564859	2008-03-02	gpg	0	3
-2.72488609855963	12.6421167564859	2008-03-02	gt	0	3
-2.72275117170614	12.6407852433238	2008-03-02	gpg	0	3
-2.72275117170614	12.6407852433238	2008-03-02	gt	0	3
-2.73489815977456	12.6575811640952	2008-03-02	gpg	0	3
-2.73489815977456	12.6575811640952	2008-03-02	gt	0	3
-2.73741371860294	12.6561187123638	2008-03-02	gpg	0	3
-2.73741371860294	12.6561187123638	2008-03-02	gt	0	3
-2.80195966375323	12.6081023717988	2008-03-02	gpg	0	3
-2.80195966375323	12.6081023717988	2008-03-02	gt	0	3
-2.80292541252376	12.6094323973098	2008-03-02	gpg	0	3
-2.80292541252376	12.6094323973098	2008-03-02	gt	0	3
-2.89627666004636	12.6148022020861	2008-03-02	gpg	0	3
-2.89627666004636	12.6148022020861	2008-03-02	gt	0	3
-2.80465015300527	12.6176627334769	2008-03-02	gpg	0	3
-2.80465015300527	12.6176627334769	2008-03-02	gt	0	3
-2.81502232952278	12.5085214379635	2008-01-19	gpg	0	3
-2.81502232952278	12.5085214379635	2008-01-19	gt	0	3
-2.81643873011805	12.5099059878101	2008-01-19	gpg	0	1
-2.81643873011805	12.5099059878101	2008-01-19	gt	0	1
-2.81243792865002	12.5187020733783	2008-01-19	gpg	0	3
-2.81243792865002	12.5187020733783	2008-01-19	gt	0	3
-2.81162584803873	12.5216223950049	2008-01-19	gpg	0	3
-2.81162584803873	12.5216223950049	2008-01-19	gt	0	3
-2.80986840832239	12.533413222957	2008-01-19	gpg	0	3
-2.80986840832239	12.533413222957	2008-01-19	gt	0	3
-2.8093697498098	12.5356012731132	2008-01-19	gpg	0	3
-2.8093697498098	12.5356012731132	2008-01-19	gt	0	3
-2.80355351418119	12.5462406738256	2008-01-19	gpg	0	3
-2.80355351418119	12.5462406738256	2008-01-19	gt	1	3
-2.8025119543981	12.5480575481885	2008-01-19	gpg	0	3
-2.8025119543981	12.5480575481885	2008-01-19	gt	0	3
-2.80540650670379	12.5670499029958	2008-01-19	gpg	0	3
-2.80540650670379	12.5670499029958	2008-01-19	gt	0	3
-2.80576459672303	12.5682980919036	2008-01-19	gpg	0	3
-2.80576459672303	12.5682980919036	2008-01-19	gt	0	3
-2.78985376024533	12.5494315120293	2008-01-19	gpg	0	3
-2.78985376024533	12.5494315120293	2008-01-19	gt	0	3
-2.78840890027001	12.5489963144652	2008-01-19	gpg	0	3
-2.78840890027001	12.5489963144652	2008-01-19	gt	0	3
-2.81326867666687	12.4769239185547	2008-01-18	gpg	0	3
-2.81326867666687	12.4769239185547	2008-01-18	gt	0	3
-2.72239154650898	12.4781750574898	2008-01-18	gpg	0	3
-2.72239154650898	12.4781750574898	2008-01-18	gt	0	3
-2.7965401811201	12.4627052313728	2008-01-18	gpg	0	3
-2.7965401811201	12.4627052313728	2008-01-18	gt	0	3
-2.79757002596255	12.4637278674927	2008-01-18	gpg	0	3
-2.79757002596255	12.4637278674927	2008-01-18	gt	0	3
-2.795784251502	12.4526759363832	2008-01-18	gpg	0	3
-2.795784251502	12.4526759363832	2008-01-18	gt	0	3
-2.79604963355983	12.4545570883551	2008-01-18	gpg	0	3
-2.79604963355983	12.4545570883551	2008-01-18	gt	0	3
-2.77904700114197	12.4408887484442	2008-02-01	gpg	0	3
-2.77904700114197	12.4408887484442	2008-02-01	gt	1	3
-2.77987375871457	12.4425081256895	2008-02-01	gpg	0	3
-2.77987375871457	12.4425081256895	2008-02-01	gt	0	3
-2.75567280222181	12.4635394926401	2008-01-19	gpg	0	3
-2.75567280222181	12.4635394926401	2008-01-19	gt	0	3
-2.75766372023784	12.4600325980987	2008-01-19	gpg	0	3
-2.75766372023784	12.4600325980987	2008-01-19	gt	0	3
-2.76883693175357	12.416183680907	2008-02-01	gpg	0	3
-2.76883693175357	12.416183680907	2008-02-01	gt	0	3
-2.76917844878538	12.4149360313344	2008-02-01	gpg	0	3
-2.76917844878538	12.4149360313344	2008-02-01	gt	0	3
-2.77389679147978	12.3953165731073	2008-02-01	gpg	0	3
-2.77389679147978	12.3953165731073	2008-02-01	gt	0	3
-2.77494423520188	12.3968638071427	2008-02-01	gpg	0	3
-2.77494423520188	12.3968638071427	2008-02-01	gt	0	3
-2.75266544834645	12.4130676481373	2008-02-01	gpg	0	3
-2.75266544834645	12.4130676481373	2008-02-01	gt	0	3
-2.75030165744118	12.4123329958184	2008-02-01	gpg	0	3
-2.75030165744118	12.4123329958184	2008-02-01	gt	0	3
-2.73129424457873	12.4208604855936	2008-01-31	gpg	0	3
-2.73129424457873	12.4208604855936	2008-01-31	gt	0	3
-2.73221331544905	12.421828998443	2008-01-31	gpg	0	3
-2.73221331544905	12.421828998443	2008-01-31	gt	0	3
-2.81494111688774	12.3239251762239	2008-02-02	gpg	0	3
-2.81494111688774	12.3239251762239	2008-02-02	gt	0	3
-2.81397230576174	12.3283194791041	2008-02-02	gpg	0	3
-2.81397230576174	12.3283194791041	2008-02-02	gt	0	3
-2.79657708694802	12.3320780486749	2008-02-01	gpg	0	3
-2.79657708694802	12.3320780486749	2008-02-01	gt	0	3
-2.79621775402956	12.3328916610922	2008-02-01	gpg	0	3
-2.79621775402956	12.3328916610922	2008-02-01	gt	0	3
-2.78915875147975	12.3384749401717	2008-02-01	gpg	0	3
-2.78915875147975	12.3384749401717	2008-02-01	gt	1	3
-2.78895550301979	12.3395961284979	2008-02-01	gpg	0	3
-2.78895550301979	12.3395961284979	2008-02-01	gt	0	3
-2.77950911244309	12.3508834858389	2008-02-01	gpg	0	3
-2.77950911244309	12.3508834858389	2008-02-01	gt	1	3
-2.77875510423435	12.3505934955339	2008-02-01	gpg	0	3
-2.77875510423435	12.3505934955339	2008-02-01	gt	0	3
-2.76971480899347	12.3593758861598	2008-02-01	gpg	0	3
-2.76971480899347	12.3593758861598	2008-02-01	gt	0	3
-2.77077197226505	12.3601363973851	2008-02-01	gpg	0	3
-2.77077197226505	12.3601363973851	2008-02-01	gt	0	3
-2.77011167894786	12.3683740883887	2008-02-01	gpg	0	3
-2.77011167894786	12.3683740883887	2008-02-01	gt	0	3
-2.77037746471821	12.3694956546207	2008-02-01	gpg	0	3
-2.77037746471821	12.3694956546207	2008-02-01	gt	0	3
-2.77125689702801	12.3842637357795	2008-02-01	gpg	0	3
-2.77125689702801	12.3842637357795	2008-02-01	gt	0	3
-2.77037268408098	12.3854928474341	2008-02-01	gpg	0	3
-2.77037268408098	12.3854928474341	2008-02-01	gt	0	3
-2.75576242073526	12.337696499407	2008-02-02	gpg	0	3
-2.75576242073526	12.337696499407	2008-02-02	gt	1	3
-2.75398750731147	12.3374326545362	2008-02-02	gpg	0	3
-2.75398750731147	12.3374326545362	2008-02-02	gt	0	3
-2.81360054201277	12.2161206703958	2008-02-08	gpg	0	3
-2.81360054201277	12.2161206703958	2008-02-08	gt	0	3
-2.81183565956656	12.2157306119919	2008-02-08	gpg	0	3
-2.81183565956656	12.2157306119919	2008-02-08	gt	0	3
-2.80548104772909	12.2183215928725	2008-02-08	gpg	0	3
-2.80548104772909	12.2183215928725	2008-02-08	gt	0	3
-2.80450600178747	12.2190353145374	2008-02-08	gpg	0	3
-2.80450600178747	12.2190353145374	2008-02-08	gt	0	3
-2.79896818448969	12.2233449276537	2008-02-08	gpg	0	3
-2.79896818448969	12.2233449276537	2008-02-08	gt	0	3
-2.88984851538642	12.2241197819921	2008-02-08	gpg	0	3
-2.88984851538642	12.2241197819921	2008-02-08	gt	0	3
-2.78759307178576	12.2263748903749	2008-02-08	gpg	0	3
-2.78759307178576	12.2263748903749	2008-02-08	gt	0	3
-2.78659951777713	12.2271427917852	2008-02-08	gpg	0	3
-2.78659951777713	12.2271427917852	2008-02-08	gt	0	3
-2.7730740970476	12.2285517433067	2008-02-08	gpg	0	3
-2.7730740970476	12.2285517433067	2008-02-08	gt	0	3
-2.77442502257039	12.2292401359041	2008-02-08	gpg	0	3
-2.77442502257039	12.2292401359041	2008-02-08	gt	0	3
-2.76795349528841	12.2280681823413	2008-02-08	gpg	0	3
-2.76795349528841	12.2280681823413	2008-02-08	gt	0	3
-2.76689685287666	12.227316705663	2008-02-08	gpg	0	3
-2.76689685287666	12.227316705663	2008-02-08	gt	0	3
-2.75470800739377	12.2248734940796	2008-02-08	gpg	0	3
-2.75470800739377	12.2248734940796	2008-02-08	gt	0	3
-2.73851395272602	12.2287200037816	2008-02-08	gpg	0	3
-2.73851395272602	12.2287200037816	2008-02-08	gt	0	3
-2.73704205941896	12.2295957859117	2008-02-08	gpg	0	3
-2.73704205941896	12.2295957859117	2008-02-08	gt	0	3
-2.72777934666722	12.2339003514191	2008-02-08	gpg	0	3
-2.72777934666722	12.2339003514191	2008-02-08	gt	0	3
-2.72670321115704	12.2343152681079	2008-02-08	gpg	0	3
-2.72670321115704	12.2343152681079	2008-02-08	gt	0	3
-2.755444159038	12.2241687826174	2008-02-08	gpg	0	3
-2.755444159038	12.2241687826174	2008-02-08	gt	0	3
-2.81626563195996	12.1508122911209	2008-02-07	gpg	0	3
-2.81626563195996	12.1508122911209	2008-02-07	gt	1	3
-2.81766172773494	12.1522510909535	2008-02-07	gpg	0	3
-2.81766172773494	12.1522510909535	2008-02-07	gt	4	3
-2.80756321289507	12.1484099155044	2008-02-07	gpg	0	3
-2.80756321289507	12.1484099155044	2008-02-07	gt	0	3
-2.80642394271865	12.1478032235621	2008-02-07	gpg	0	3
-2.80642394271865	12.1478032235621	2008-02-07	gt	1	3
-2.80081386434703	12.1400943990211	2008-02-07	gpg	0	3
-2.80081386434703	12.1400943990211	2008-02-07	gt	3	3
-2.80202544746326	12.1422837334063	2008-02-07	gpg	0	3
-2.80202544746326	12.1422837334063	2008-02-07	gt	1	3
-2.79654540500666	12.1330918231849	2008-02-07	gpg	0	3
-2.79654540500666	12.1330918231849	2008-02-07	gt	6	3
-2.79579256242281	12.1320512957483	2008-02-07	gpg	0	3
-2.79579256242281	12.1320512957483	2008-02-07	gt	0	3
-2.79747967546487	12.1251254033361	2008-02-07	gpg	0	3
-2.79747967546487	12.1251254033361	2008-02-07	gt	0	3
-2.79295734840598	12.125972128239	2008-02-07	gpg	0	3
-2.79295734840598	12.125972128239	2008-02-07	gt	1	3
-2.79216026095683	12.1227702206607	2008-02-07	gpg	0	3
-2.79216026095683	12.1227702206607	2008-02-07	gt	0	3
-2.79197750587203	12.1214135956557	2008-02-07	gpg	0	3
-2.79197750587203	12.1214135956557	2008-02-07	gt	0	3
-2.76371168703826	12.0336803132235	2008-05-08	gpg	0	3
-2.76371168703826	12.0336803132235	2008-05-08	gt	0	3
-2.762993837462	12.035099501839	2008-05-08	gpg	0	3
-2.762993837462	12.035099501839	2008-05-08	gt	0	3
-2.74934651511214	12.0396092232787	2008-05-08	gpg	0	3
-2.74934651511214	12.0396092232787	2008-05-08	gt	8	3
-2.74805856245621	12.0414438493624	2008-05-08	gpg	0	3
-2.74805856245621	12.0414438493624	2008-05-08	gt	10	3
-2.74184176452332	12.0477684582136	2008-05-08	gpg	0	2
-2.74184176452332	12.0477684582136	2008-05-08	gt	0	2
-2.74008685028734	12.0478301310885	2008-05-08	gpg	0	3
-2.74008685028734	12.0478301310885	2008-05-08	gt	4	3
-2.74252524852409	12.0439980451192	2008-05-08	gpg	0	3
-2.74252524852409	12.0439980451192	2008-05-08	gt	0	3
-2.72719457207644	12.0588144196565	2008-05-08	gpg	0	2
-2.72719457207644	12.0588144196565	2008-05-08	gt	2	2
-2.80483479060162	12.0705997291554	2008-05-01	gpg	0	3
-2.80483479060162	12.0705997291554	2008-05-01	gt	0	3
-2.80534137400852	12.0689180311967	2008-05-01	gpg	0	3
-2.80534137400852	12.0689180311967	2008-05-01	gt	7	3
-2.80489296417518	12.0790914194715	2008-05-02	gpg	0	3
-2.80489296417518	12.0790914194715	2008-05-02	gt	0	3
-2.8049955135901	12.0770567515255	2008-05-02	gpg	0	3
-2.8049955135901	12.0770567515255	2008-05-02	gt	0	3
-2.80364669228678	12.0870215029975	2008-05-01	gpg	0	3
-2.80364669228678	12.0870215029975	2008-05-01	gt	4	3
-2.80366640225973	12.0851947738843	2008-05-01	gpg	0	3
-2.80366640225973	12.0851947738843	2008-05-01	gt	7	3
-2.80285950002671	12.0953769354085	2008-05-02	gpg	0	3
-2.80285950002671	12.0953769354085	2008-05-02	gt	1	3
-2.8034118799792	12.0939846621764	2008-05-02	gpg	0	3
-2.8034118799792	12.0939846621764	2008-05-02	gt	2	3
-2.80404826263452	12.1034172468105	2008-05-01	gpg	0	3
-2.80404826263452	12.1034172468105	2008-05-01	gt	1	3
-2.79955552812676	12.1020665928996	2008-05-01	gpg	0	3
-2.79955552812676	12.1020665928996	2008-05-01	gt	0	3
-2.79498169639985	12.1107176583184	2008-05-02	gpg	0	3
-2.79498169639985	12.1107176583184	2008-05-02	gt	0	3
-2.7959387433382	12.1090091869738	2008-05-02	gpg	0	3
-2.7959387433382	12.1090091869738	2008-05-02	gt	3	3
-2.81732715455747	12.0630118335014	2008-05-01	gpg	0	3
-2.81732715455747	12.0630118335014	2008-05-01	gt	2	3
-2.81924765663927	12.0627870037087	2008-05-01	gpg	0	3
-2.81924765663927	12.0627870037087	2008-05-01	gt	4	3
-2.81472655016846	11.9559550901778	2008-05-03	gpg	0	3
-2.81472655016846	11.9559550901778	2008-05-03	gt	8	3
-2.81460619538025	11.9573567332968	2008-05-03	gpg	0	3
-2.81460619538025	11.9573567332968	2008-05-03	gt	12	3
-2.8011636768704	11.9646184014154	2008-05-03	gpg	0	3
-2.8011636768704	11.9646184014154	2008-05-03	gt	9	3
-2.79971454023078	11.9617867996143	2008-05-03	gpg	0	3
-2.79971454023078	11.9617867996143	2008-05-03	gt	2	3
-2.80426952862886	11.9755178300758	2008-05-03	gpg	0	3
-2.80426952862886	11.9755178300758	2008-05-03	gt	180	3
-2.80409378912509	11.9772088144634	2008-05-03	gpg	0	3
-2.80409378912509	11.9772088144634	2008-05-03	gt	14	3
-2.79661335955451	11.9819422030214	2008-05-03	gpg	0	3
-2.79661335955451	11.9819422030214	2008-05-03	gt	64	3
-2.79545477924492	11.9835420320819	2008-05-03	gpg	0	3
-2.79545477924492	11.9835420320819	2008-05-03	gt	33	3
-2.78685715799411	11.995147269565	2008-05-03	gpg	0	3
-2.78685715799411	11.995147269565	2008-05-03	gt	109	3
-2.78565346170954	11.9955713873921	2008-05-03	gpg	0	3
-2.78565346170954	11.9955713873921	2008-05-03	gt	104	3
-2.77976388911018	12.0085620738985	2008-05-08	gpg	0	3
-2.77976388911018	12.0085620738985	2008-05-08	gt	59	3
-2.77810179312867	12.0077739916428	2008-05-08	gpg	0	3
-2.77810179312867	12.0077739916428	2008-05-08	gt	130	3
-2.78242422538352	12.0017545330882	2008-05-08	gpg	0	3
-2.78242422538352	12.0017545330882	2008-05-08	gt	326	3
-2.78215618464192	12.0037981160245	2008-05-08	gpg	0	3
-2.78215618464192	12.0037981160245	2008-05-08	gt	200	3
-2.76746069371862	12.0115816266434	2008-05-08	gpg	0	3
-2.76746069371862	12.0115816266434	2008-05-08	gt	222	3
-2.76687135720651	12.0132089318059	2008-05-08	gpg	0	3
-2.76687135720651	12.0132089318059	2008-05-08	gt	149	3
-2.76903425821847	12.0192245269543	2008-05-08	gpg	0	3
-2.76903425821847	12.0192245269543	2008-05-08	gt	5	3
-2.76751765048111	12.020145686793	2008-05-08	gpg	0	3
-2.76751765048111	12.020145686793	2008-05-08	gt	1	3
-2.76659477718926	12.0250102147563	2008-05-08	gpg	0	3
-2.76659477718926	12.0250102147563	2008-05-08	gt	1	3
-2.76554896760096	12.0232730251754	2008-05-08	gpg	0	2
-2.76554896760096	12.0232730251754	2008-05-08	gt	0	2
-2.7777870208121	12.0219446159127	2008-05-08	gpg	0	3
-2.7777870208121	12.0219446159127	2008-05-08	gt	0	3
-2.77898982065858	12.0227775543444	2008-05-08	gpg	0	3
-2.77898982065858	12.0227775543444	2008-05-08	gt	0	3
-2.76449101134778	11.8548034631943	2008-11-14	gpg	0	3
-2.76449101134778	11.8548034631943	2008-11-14	gt	0	3
-2.75656759266542	11.8548238923301	2008-11-14	gpg	0	3
-2.75656759266542	11.8548238923301	2008-11-14	gt	10	3
-2.73132999004136	11.8626055121679	2008-11-14	gpg	0	3
-2.73132999004136	11.8626055121679	2008-11-14	gt	0	3
-2.72550833866485	11.8632058313593	2008-11-14	gpg	0	3
-2.72550833866485	11.8632058313593	2008-11-14	gt	0	3
-2.7395567749481	11.8527287760263	2008-11-14	gpg	0	3
-2.7395567749481	11.8527287760263	2008-11-14	gt	0	3
-2.74070428925066	11.8528654799484	2008-11-14	gpg	0	3
-2.74070428925066	11.8528654799484	2008-11-14	gt	2	3
-2.76988631257847	11.9024485172893	2008-11-13	gpg	0	3
-2.76988631257847	11.9024485172893	2008-11-13	gt	0	3
-2.77013459834701	11.902032724123	2008-11-13	gpg	0	3
-2.77013459834701	11.902032724123	2008-11-13	gt	17	3
-2.76836725116994	11.9178843176549	2008-11-13	gpg	0	3
-2.76836725116994	11.9178843176549	2008-11-13	gt	2	3
-2.76994859812586	11.9157332905055	2008-11-13	gpg	0	3
-2.76994859812586	11.9157332905055	2008-11-13	gt	0	3
-2.77925547592271	11.9218811880196	2008-11-13	gpg	0	3
-2.77925547592271	11.9218811880196	2008-11-13	gt	0	3
-2.78090752355505	11.9231033336904	2008-11-13	gpg	0	3
-2.78090752355505	11.9231033336904	2008-11-13	gt	0	3
-2.76506669093185	11.9222314448807	2008-11-13	gpg	0	3
-2.76506669093185	11.9222314448807	2008-11-13	gt	2	3
-2.76415526877054	11.9248442157534	2008-11-13	gpg	0	3
-2.76415526877054	11.9248442157534	2008-11-13	gt	5	3
-2.79464925034017	11.7713920448764	2008-11-15	gpg	0	3
-2.79464925034017	11.7713920448764	2008-11-15	gt	0	3
-2.79173138310245	11.7702142756909	2008-11-15	gpg	0	3
-2.79173138310245	11.7702142756909	2008-11-15	gt	0	3
-2.8076802031815	11.761751732099	2008-06-20	gpg	0	3
-2.8076802031815	11.761751732099	2008-06-20	gt	0	3
-2.80589022237854	11.7620941723644	2008-06-20	gpg	0	3
-2.80589022237854	11.7620941723644	2008-06-20	gt	0	3
-2.76029607231529	11.8221803367121	2008-11-14	gpg	0	3
-2.76029607231529	11.8221803367121	2008-11-14	gt	0	3
-2.76194763681283	11.8231765035449	2008-11-14	gpg	0	3
-2.76194763681283	11.8231765035449	2008-11-14	gt	0	3
-2.78156467703431	11.8475733685541	2008-11-14	gpg	0	3
-2.78156467703431	11.8475733685541	2008-11-14	gt	5	3
-2.78312596695875	11.8469143979769	2008-11-14	gpg	0	3
-2.78312596695875	11.8469143979769	2008-11-14	gt	19	3
-2.76593343449639	11.6690427590441	2008-11-21	gpg	0	3
-2.76593343449639	11.6690427590441	2008-11-21	gt	2	3
-2.76458537028493	11.6682458275907	2008-11-21	gpg	0	3
-2.76458537028493	11.6682458275907	2008-11-21	gt	5	3
-2.77456841287157	11.6788799786493	2008-06-20	gpg	0	3
-2.77456841287157	11.6788799786493	2008-06-20	gt	1	3
-2.77380843114919	11.6769350228003	2008-06-20	gpg	0	3
-2.77380843114919	11.6769350228003	2008-06-20	gt	0	3
-2.76384904186603	11.7574502968814	2008-11-15	gpg	0	3
-2.76384904186603	11.7574502968814	2008-11-15	gt	0	3
-2.76497789626476	11.7466714067544	2008-11-15	gpg	0	3
-2.76497789626476	11.7466714067544	2008-11-15	gt	2	3
-2.76293001325677	11.7051420074352	2008-06-20	gpg	0	3
-2.76293001325677	11.7051420074352	2008-06-20	gt	0	3
-2.76414241321022	11.7038045692252	2008-06-20	gpg	0	3
-2.76414241321022	11.7038045692252	2008-06-20	gt	0	3
-2.75526969200527	11.7134646275042	2008-11-15	gpg	0	3
-2.75526969200527	11.7134646275042	2008-11-15	gt	7	3
-2.75616998248853	11.7123349586933	2008-11-15	gpg	0	3
-2.75616998248853	11.7123349586933	2008-11-15	gt	8	3
-2.79440282893148	11.6951460914925	2008-06-21	gpg	0	3
-2.79440282893148	11.6951460914925	2008-06-21	gt	0	3
-2.79570411533409	11.6974621643679	2008-06-21	gpg	0	3
-2.79570411533409	11.6974621643679	2008-06-21	gt	0	3
-2.80533494686066	11.7031843750407	2008-06-21	gpg	0	3
-2.80533494686066	11.7031843750407	2008-06-21	gt	0	3
-2.80348208526557	11.7021431049622	2008-06-21	gpg	0	3
-2.80348208526557	11.7021431049622	2008-06-21	gt	0	3
-2.77481827121802	11.7442737677634	2008-11-15	gpg	0	3
-2.77481827121802	11.7442737677634	2008-11-15	gt	6	3
-2.77343299217149	11.7436215415008	2008-11-15	gpg	0	3
-2.77343299217149	11.7436215415008	2008-11-15	gt	3	3
-2.73264532636017	11.7178666595469	2008-11-15	gpg	0	3
-2.73264532636017	11.7178666595469	2008-11-15	gt	0	3
-2.73314222843225	11.7164472973644	2008-11-15	gpg	0	3
-2.73314222843225	11.7164472973644	2008-11-15	gt	3	3
-2.74196372919148	11.7134619906989	2008-11-15	gpg	0	3
-2.74196372919148	11.7134619906989	2008-11-15	gt	6	3
-2.74311140344517	11.7128028480588	2008-11-15	gpg	0	3
-2.74311140344517	11.7128028480588	2008-11-15	gt	7	3
-2.81502883726037	11.71127571093	2008-06-21	gpg	0	3
-2.81502883726037	11.71127571093	2008-06-21	gt	0	3
-2.81666172191175	11.7120816347702	2008-06-21	gpg	0	3
-2.81666172191175	11.7120816347702	2008-06-21	gt	0	3
-2.8109215148642	11.5835688411897	2008-11-21	gpg	0	3
-2.8109215148642	11.5835688411897	2008-11-21	gt	3	3
-2.81159925354401	11.5850795652657	2008-11-21	gpg	0	3
-2.81159925354401	11.5850795652657	2008-11-21	gt	11	3
-2.78153993407626	11.6342102568079	2008-06-20	gpg	0	3
-2.78153993407626	11.6342102568079	2008-06-20	gt	3	3
-2.80582055772348	11.6117905207008	2008-11-21	gpg	0	3
-2.80582055772348	11.6117905207008	2008-11-21	gt	22	3
-2.78305422213897	11.6334517416327	2008-06-20	gpg	0	3
-2.78305422213897	11.6334517416327	2008-06-20	gt	1	3
-2.80642728747512	11.6099098621742	2008-11-21	gpg	0	3
-2.80642728747512	11.6099098621742	2008-11-21	gt	8	3
-2.75209707283291	11.648755572921	2008-06-20	gpg	0	3
-2.75209707283291	11.648755572921	2008-06-20	gt	11	3
-2.78933273659007	11.6287266146458	2008-11-21	gpg	0	3
-2.78933273659007	11.6287266146458	2008-11-21	gt	11	3
-2.76304251290813	11.6483126136546	2008-06-20	gpg	0	3
-2.76304251290813	11.6483126136546	2008-06-20	gt	0	3
-2.79114050030427	11.6280134879461	2008-11-21	gpg	0	3
-2.79114050030427	11.6280134879461	2008-11-21	gt	16	3
-2.76159891589149	11.6413207651766	2008-11-21	gpg	0	3
-2.76159891589149	11.6413207651766	2008-11-21	gt	24	3
-2.76316892106885	11.639875093299	2008-11-21	gpg	0	3
-2.76316892106885	11.639875093299	2008-11-21	gt	12	3
-2.75386422890225	11.6631543866986	2008-11-21	gpg	0	3
-2.75386422890225	11.6631543866986	2008-11-21	gt	0	3
-2.75302150815641	11.6616072214825	2008-11-21	gpg	1	3
-2.75302150815641	11.6616072214825	2008-11-21	gt	14	3
-2.78415831840158	11.4975272208957	2008-11-22	gpg	0	3
-2.78415831840158	11.4975272208957	2008-11-22	gt	0	3
-2.7843426437453	11.4962974215663	2008-11-22	gpg	0	3
-2.7843426437453	11.4962974215663	2008-11-22	gt	6	3
-2.81641953387159	11.5636583426221	2008-11-21	gpg	0	3
-2.81641953387159	11.5636583426221	2008-11-21	gt	8	3
-2.81740176790526	11.5623205070759	2008-11-21	gpg	0	3
-2.81740176790526	11.5623205070759	2008-11-21	gt	1	3
-2.74618203037195	11.5240758034755	2008-11-22	gpg	0	3
-2.74618203037195	11.5240758034755	2008-11-22	gt	11	3
-2.74781446913915	11.5239415695696	2008-11-22	gpg	0	3
-2.74781446913915	11.5239415695696	2008-11-22	gt	0	3
-2.81606092971943	11.4662760875313	2008-11-22	gpg	0	3
-2.81606092971943	11.4662760875313	2008-11-22	gt	3	3
-2.8174362625688	11.4661865132563	2008-11-22	gpg	0	3
-2.8174362625688	11.4661865132563	2008-11-22	gt	6	3
-2.7845351959481	11.4842333353253	2008-11-22	gpg	0	3
-2.7845351959481	11.4842333353253	2008-11-22	gt	5	3
-2.78526917915365	11.4836279516219	2008-11-22	gpg	0	3
-2.78526917915365	11.4836279516219	2008-11-22	gt	1	3
-2.68777770563888	12.4881929860233	2008-01-31	gpg	0	3
-2.68777770563888	12.4881929860233	2008-01-31	gt	0	3
-2.68686745176407	12.4874956239182	2008-01-31	gpg	0	3
-2.68686745176407	12.4874956239182	2008-01-31	gt	0	3
-2.67521320833529	12.497546620993	2008-01-31	gpg	0	3
-2.67521320833529	12.497546620993	2008-01-31	gt	0	3
-2.6738955548857	12.49881103918	2008-01-31	gpg	0	3
-2.6738955548857	12.49881103918	2008-01-31	gt	0	3
-2.67679345221342	12.5145401729489	2008-01-31	gpg	0	3
-2.67679345221342	12.5145401729489	2008-01-31	gt	0	3
-2.67720606428592	12.5157976336339	2008-01-31	gpg	0	3
-2.67720606428592	12.5157976336339	2008-01-31	gt	0	3
-2.6328460019011	12.5073308857447	2008-01-31	gpg	0	3
-2.6328460019011	12.5073308857447	2008-01-31	gt	0	3
-2.63179396951851	12.5028260928027	2008-01-31	gpg	0	3
-2.63179396951851	12.5028260928027	2008-01-31	gt	0	3
-2.66351004962771	12.544636735892	2008-01-31	gpg	0	3
-2.66351004962771	12.544636735892	2008-01-31	gt	0	3
-2.66285702968011	12.5442289869209	2008-01-31	gpg	0	3
-2.66285702968011	12.5442289869209	2008-01-31	gt	0	3
-2.72269386931357	12.4274713069733	2008-01-31	gpg	0	3
-2.72269386931357	12.4274713069733	2008-01-31	gt	0	3
-2.72211372718053	12.4279319059287	2008-01-31	gpg	0	3
-2.72211372718053	12.4279319059287	2008-01-31	gt	0	3
-2.71586071869873	12.441580349104	2008-01-31	gpg	0	3
-2.71586071869873	12.441580349104	2008-01-31	gt	0	3
-2.71784988346271	12.4400270349329	2008-01-31	gpg	0	3
-2.71784988346271	12.4400270349329	2008-01-31	gt	0	3
-2.70823470437341	12.4645956671996	2008-01-31	gpg	0	3
-2.70823470437341	12.4645956671996	2008-01-31	gt	0	3
-2.70718423064402	12.465869589816	2008-01-31	gpg	0	3
-2.70718423064402	12.465869589816	2008-01-31	gt	0	3
-2.6969674563831	12.4758146220503	2008-01-31	gpg	0	3
-2.6969674563831	12.4758146220503	2008-01-31	gt	0	3
-2.695008125425	12.4751251503231	2008-01-31	gpg	0	3
-2.695008125425	12.4751251503231	2008-01-31	gt	0	3
-2.6910451812236	12.4800761815896	2008-01-31	gpg	0	3
-2.6910451812236	12.4800761815896	2008-01-31	gt	0	3
-2.69005741416123	12.4749296088216	2008-01-31	gpg	0	3
-2.69005741416123	12.4749296088216	2008-01-31	gt	0	3
-2.70784544002007	12.4424037690185	2008-01-31	gpg	0	3
-2.70784544002007	12.4424037690185	2008-01-31	gt	0	3
-2.70916950789265	12.4432371504938	2008-01-31	gpg	0	3
-2.70916950789265	12.4432371504938	2008-01-31	gt	0	3
-2.6849359252009	12.4485091964517	2008-01-31	gpg	0	3
-2.6849359252009	12.4485091964517	2008-01-31	gt	0	3
-2.68443989412746	12.4478032666847	2008-01-31	gpg	0	3
-2.68443989412746	12.4478032666847	2008-01-31	gt	0	3
-2.65503631728019	12.3042460544855	2008-02-09	gpg	0	3
-2.65503631728019	12.3042460544855	2008-02-09	gt	0	3
-2.65323242302918	12.3053018079087	2008-02-09	gpg	0	3
-2.65323242302918	12.3053018079087	2008-02-09	gt	0	3
-2.65995246187631	12.3144798900035	2008-02-09	gpg	0	3
-2.65995246187631	12.3144798900035	2008-02-09	gt	0	3
-2.66019009015653	12.3156376942178	2008-02-09	gpg	0	3
-2.66019009015653	12.3156376942178	2008-02-09	gt	0	3
-2.66321180114021	12.3260318826345	2008-02-09	gpg	0	3
-2.66321180114021	12.3260318826345	2008-02-09	gt	0	3
-2.66278700676681	12.3273787696885	2008-02-09	gpg	0	3
-2.66278700676681	12.3273787696885	2008-02-09	gt	0	3
-2.66370440207006	12.3364229290619	2008-02-09	gpg	0	3
-2.66370440207006	12.3364229290619	2008-02-09	gt	0	3
-2.66459628089295	12.336650102883	2008-02-09	gpg	0	3
-2.66459628089295	12.336650102883	2008-02-09	gt	0	3
-2.66382868570735	12.3471481052766	2008-02-09	gpg	0	3
-2.66382868570735	12.3471481052766	2008-02-09	gt	0	3
-2.66304637281882	12.3475269458697	2008-02-09	gpg	0	3
-2.66304637281882	12.3475269458697	2008-02-09	gt	0	3
-2.65175195807051	12.3539423236678	2008-03-01	gpg	0	3
-2.65175195807051	12.3539423236678	2008-03-01	gt	0	3
-2.64995837101986	12.3538948096942	2008-03-01	gpg	0	3
-2.64995837101986	12.3538948096942	2008-03-01	gt	0	3
-2.65616023112267	12.35215740848	2008-03-01	gpg	0	3
-2.65616023112267	12.35215740848	2008-03-01	gt	0	3
-2.65495467137047	12.3526170775766	2008-03-01	gpg	0	3
-2.65495467137047	12.3526170775766	2008-03-01	gt	0	3
-2.64694965451645	12.3545691515659	2008-03-01	gpg	0	3
-2.64694965451645	12.3545691515659	2008-03-01	gt	0	3
-2.64528397472001	12.3551638252235	2008-03-01	gpg	0	3
-2.64528397472001	12.3551638252235	2008-03-01	gt	0	3
-2.63909366561731	12.3617932464065	2008-03-01	gpg	0	3
-2.63909366561731	12.3617932464065	2008-03-01	gt	0	3
-2.63690308616126	12.3627669757098	2008-03-01	gpg	0	3
-2.63690308616126	12.3627669757098	2008-03-01	gt	0	3
-2.63358186508979	12.3763722041608	2008-03-01	gpg	0	3
-2.63358186508979	12.3763722041608	2008-03-01	gt	0	3
-2.63365327565098	12.3779367343624	2008-03-01	gpg	0	3
-2.63365327565098	12.3779367343624	2008-03-01	gt	0	3
-2.71381176732603	12.2355320148251	2008-02-08	gpg	0	3
-2.71381176732603	12.2355320148251	2008-02-08	gt	0	3
-2.71279945568608	12.2364171855969	2008-02-08	gpg	0	3
-2.71279945568608	12.2364171855969	2008-02-08	gt	1	3
-2.70815110153088	12.2328673833323	2008-02-08	gpg	0	3
-2.70815110153088	12.2328673833323	2008-02-08	gt	0	3
-2.70780258259281	12.2320893041419	2008-02-08	gpg	0	3
-2.70780258259281	12.2320893041419	2008-02-08	gt	0	3
-2.70345535028597	12.2307100945675	2008-02-08	gpg	0	3
-2.70345535028597	12.2307100945675	2008-02-08	gt	0	3
-2.70244373190984	12.230962209191	2008-02-08	gpg	0	3
-2.70244373190984	12.230962209191	2008-02-08	gt	0	3
-2.69324509920611	12.2350034169009	2008-02-08	gpg	0	3
-2.69324509920611	12.2350034169009	2008-02-08	gt	0	3
-2.69186771376043	12.2335097624127	2008-02-08	gpg	0	3
-2.69186771376043	12.2335097624127	2008-02-08	gt	0	3
-2.68879688263307	12.233524389499	2008-02-08	gpg	0	3
-2.68879688263307	12.233524389499	2008-02-08	gt	0	3
-2.68771198585006	12.2335231592148	2008-02-08	gpg	0	3
-2.68771198585006	12.2335231592148	2008-02-08	gt	0	3
-2.6853430916078	12.2541387331463	2008-02-09	gpg	0	3
-2.6853430916078	12.2541387331463	2008-02-09	gt	0	3
-2.68482943078503	12.2530891446266	2008-02-09	gpg	0	3
-2.68482943078503	12.2530891446266	2008-02-09	gt	0	3
-2.68082941078788	12.2609972272177	2008-02-09	gpg	0	3
-2.68082941078788	12.2609972272177	2008-02-09	gt	0	3
-2.6816094978459	12.2622370368371	2008-02-09	gpg	0	3
-2.6816094978459	12.2622370368371	2008-02-09	gt	0	3
-2.68631285648512	12.2738176085436	2008-02-09	gpg	0	3
-2.68631285648512	12.2738176085436	2008-02-09	gt	0	3
-2.68620131213129	12.2748303062355	2008-02-09	gpg	0	3
-2.68620131213129	12.2748303062355	2008-02-09	gt	0	3
-2.68401586092048	12.2953736613886	2008-02-09	gpg	0	3
-2.68401586092048	12.2953736613886	2008-02-09	gt	0	3
-2.68292989882417	12.2960506351186	2008-02-09	gpg	0	3
-2.68292989882417	12.2960506351186	2008-02-09	gt	0	3
-2.66658253466155	12.2567300348912	2008-02-09	gpg	0	3
-2.66658253466155	12.2567300348912	2008-02-09	gt	0	3
-2.66566305231783	12.2567289161764	2008-02-09	gpg	0	3
-2.66566305231783	12.2567289161764	2008-02-09	gt	0	3
-2.63668641695828	12.2661782419467	2008-02-09	gpg	0	3
-2.63668641695828	12.2661782419467	2008-02-09	gt	0	3
-2.63501304181454	12.2660765462748	2008-02-09	gpg	0	3
-2.63501304181454	12.2660765462748	2008-02-09	gt	0	3
-2.64671062904393	12.0351031639551	2008-05-09	gpg	0	3
-2.64671062904393	12.0351031639551	2008-05-09	gt	10	3
-2.64468094662358	12.0345760820437	2008-05-09	gpg	0	3
-2.64468094662358	12.0345760820437	2008-05-09	gt	0	3
-2.63959174317662	12.03419878705	2008-05-09	gpg	0	3
-2.63959174317662	12.03419878705	2008-05-09	gt	0	3
-2.63916698621416	12.0358079278676	2008-05-09	gpg	0	3
-2.63916698621416	12.0358079278676	2008-05-09	gt	0	3
-2.65855018888483	12.0372973115098	2008-05-09	gpg	0	3
-2.65855018888483	12.0372973115098	2008-05-09	gt	25	3
-2.65673967340355	12.0377834242648	2008-05-16	gpg	0	10
-2.65673967340355	12.0377834242648	2008-05-16	gt	30	10
-2.67091859486135	12.0429641832409	2008-05-09	gpg	0	3
-2.67091859486135	12.0429641832409	2008-05-09	gt	0	3
-2.67070040851535	12.0410648490882	2008-05-09	gpg	0	3
-2.67070040851535	12.0410648490882	2008-05-09	gt	0	3
-2.69362658653198	12.0460918755446	2008-05-08	gpg	0	3
-2.69362658653198	12.0460918755446	2008-05-08	gt	0	3
-2.69240534352329	12.0454665480354	2008-05-08	gpg	0	3
-2.69240534352329	12.0454665480354	2008-05-08	gt	0	3
-2.69786030011116	12.0476881042611	2008-05-08	gpg	0	3
-2.69786030011116	12.0476881042611	2008-05-08	gt	0	3
-2.69689704472789	12.0463938756819	2008-05-08	gpg	0	3
-2.69689704472789	12.0463938756819	2008-05-08	gt	0	3
-2.71138450910147	12.0563568163831	2008-05-08	gpg	0	3
-2.71138450910147	12.0563568163831	2008-05-08	gt	16	3
-2.7096761764396	12.0557672311602	2008-05-08	gpg	0	3
-2.7096761764396	12.0557672311602	2008-05-08	gt	47	3
-2.64312621145575	12.0292024351377	2008-05-09	gpg	0	3
-2.64312621145575	12.0292024351377	2008-05-09	gt	0	3
-2.64394525829514	12.0281363820013	2008-05-09	gpg	0	3
-2.64394525829514	12.0281363820013	2008-05-09	gt	0	3
-2.64283733198228	11.8782249262201	2008-06-21	gpg	0	3
-2.64283733198228	11.8782249262201	2008-06-21	gt	0	3
-2.64166293445213	11.8775451919866	2008-06-21	gpg	0	3
-2.64166293445213	11.8775451919866	2008-06-21	gt	0	3
-2.65955784056011	11.8854440411036	2008-06-21	gpg	0	3
-2.65955784056011	11.8854440411036	2008-06-21	gt	0	3
-2.65839044275367	11.8864554826085	2008-06-21	gpg	0	3
-2.65839044275367	11.8864554826085	2008-06-21	gt	0	3
-2.70108020459147	11.8850117371285	2008-06-21	gpg	0	3
-2.70108020459147	11.8850117371285	2008-06-21	gt	0	3
-2.69977583850105	11.8854625211137	2008-06-21	gpg	0	3
-2.69977583850105	11.8854625211137	2008-06-21	gt	0	3
-2.69270577812308	11.7120749395944	2008-11-20	gpg	0	3
[truncated: 18,720 more rows]
