# Supplementary material for: A Spatio-temporal Model of African Animal Trypanosomosis Risk
Source: PLoS Negl Trop Dis. 2015 Jul 8;9(7):e0003921. doi: 10.1371/journal.pntd.0003921 (PMC4495931; doi:10.1371/journal.pntd.0003921)
Supplement: S2 File — (CSV) [file pntd.0003921.s008.csv]

x	y	date	number_flies_caught	number_infected
-3.9663733163	11.5472342178	2006-06-01	2	2
-3.958039983	11.5472342178	2006-06-01	2	2
-3.9663733163	11.5472342178	2006-06-01	4	0
-3.958039983	11.5472342178	2006-06-01	1	0
-3.2497066497	12.6139008845	2006-06-01	3	0
-3.2497066497	12.6055675512	2006-06-01	2	0
-3.2497066497	12.5972342179	2006-06-01	4	0
-3.2497066497	12.6139008845	2006-06-01	1	0
-3.2497066497	12.6055675512	2006-06-01	1	0
-3.2497066497	12.6222342179	2006-06-01	1	0
-3.2497066497	12.6139008845	2006-06-01	2	0
-3.2497066497	12.6055675512	2006-06-01	1	0
-3.2497066497	12.5972342179	2006-06-01	2	0
-3.9663733163	11.5472342178	2006-07-01	3	0
-3.958039983	11.5472342178	2006-07-01	2	1
-3.9663733163	11.5472342178	2006-07-01	4	0
-3.958039983	11.5472342178	2006-07-01	1	0
-3.9747066497	11.5389008845	2006-07-01	1	1
-3.2497066497	12.6055675512	2006-07-01	1	0
-3.2497066497	12.5972342179	2006-07-01	1	0
-3.2497066497	12.6055675512	2006-07-01	1	0
-3.2497066497	12.5972342179	2006-07-01	1	1
-3.2497066497	12.6055675512	2006-07-01	2	0
-3.2497066497	12.5972342179	2006-07-01	1	1
-3.9663733163	11.5472342178	2006-08-01	5	0
-3.958039983	11.5472342178	2006-08-01	1	0
-3.9663733163	11.5472342178	2006-08-01	2	0
-3.958039983	11.5472342178	2006-08-01	1	1
-3.2497066497	12.5972342179	2006-08-01	1	0
-3.2497066497	12.6222342179	2006-08-01	1	0
-3.2497066497	12.6055675512	2006-08-01	1	0
-3.2497066497	12.6222342179	2006-08-01	2	0
-3.2497066497	12.6055675512	2006-08-01	1	0
-3.9663733163	11.5472342178	2006-09-01	3	1
-3.958039983	11.5472342178	2006-09-01	2	1
-3.9663733163	11.5472342178	2006-09-01	4	2
-3.958039983	11.5472342178	2006-09-01	1	0
-3.2497066497	12.6222342179	2006-09-01	1	0
-3.2497066497	12.6139008845	2006-09-01	1	0
-3.2497066497	12.6055675512	2006-09-01	1	0
-3.2497066497	12.5972342179	2006-09-01	1	0
-3.2497066497	12.5889008845	2006-09-01	1	0
-3.2497066497	12.6222342179	2006-09-01	2	0
-3.2497066497	12.6055675512	2006-09-01	1	0
-3.2497066497	12.5972342179	2006-09-01	2	0
-3.2497066497	12.5889008845	2006-09-01	1	0
-3.2497066497	12.6222342179	2006-09-01	1	0
-3.2497066497	12.6139008845	2006-09-01	1	0
-3.2497066497	12.6055675512	2006-09-01	1	0
-3.2497066497	12.5972342179	2006-09-01	1	0
-3.2497066497	12.5889008845	2006-09-01	1	0
-3.9663733163	11.5472342178	2006-10-01	4	0
-3.958039983	11.5472342178	2006-10-01	2	0
-3.9663733163	11.5472342178	2006-10-01	6	0
-3.958039983	11.5472342178	2006-10-01	2	0
-3.9663733163	11.5472342178	2006-10-01	6	0
-3.958039983	11.5472342178	2006-10-01	1	0
-3.2497066497	12.6139008845	2006-10-01	1	1
-3.2497066497	12.6055675512	2006-10-01	1	0
-3.2497066497	12.5889008845	2006-10-01	1	1
-3.2497066497	12.6222342179	2006-10-01	2	0
-3.2497066497	12.6055675512	2006-10-01	2	0
-3.2497066497	12.5972342179	2006-10-01	4	1
-3.2497066497	12.6222342179	2006-10-01	2	0
-3.2497066497	12.6139008845	2006-10-01	2	0
-3.2497066497	12.6055675512	2006-10-01	2	0
-3.2497066497	12.5972342179	2006-10-01	3	0
-3.9663733163	11.5472342178	2006-10-01	8	0
-3.958039983	11.5472342178	2006-10-01	1	0
-3.9747066497	11.5389008845	2006-10-01	2	1
-3.9663733163	11.5472342178	2006-11-01	5	0
-3.958039983	11.5472342178	2006-11-01	2	0
-3.9747066497	11.5389008845	2006-11-01	3	1
-3.9663733163	11.5472342178	2006-11-01	2	0
-3.958039983	11.5472342178	2006-11-01	1	0
-3.9747066497	11.5389008845	2006-11-01	1	0
-3.2497066497	12.6222342179	2006-11-01	1	0
-3.2497066497	12.6055675512	2006-11-01	1	0
-3.2497066497	12.5972342179	2006-11-01	2	0
-3.2497066497	12.6222342179	2006-11-01	3	0
-3.2497066497	12.6139008845	2006-11-01	2	1
-3.2497066497	12.5972342179	2006-11-01	3	0
-3.2497066497	12.6222342179	2006-11-01	3	1
-3.2497066497	12.6139008845	2006-11-01	4	0
-3.2497066497	12.6055675512	2006-11-01	1	0
-3.2497066497	12.5972342179	2006-11-01	1	1
-3.2497066497	12.5889008845	2006-11-01	1	0
-3.9663733163	11.5472342178	2006-11-01	4	0
-3.958039983	11.5472342178	2006-11-01	2	1
-3.9747066497	11.5389008845	2006-11-01	3	0
-3.9663733163	11.5472342178	2006-11-01	3	0
-3.958039983	11.5472342178	2006-11-01	1	1
-3.9747066497	11.5389008845	2006-11-01	2	1
-3.2497066497	12.6222342179	2006-12-01	3	1
-3.2497066497	12.6139008845	2006-12-01	3	0
-3.2497066497	12.5889008845	2006-12-01	1	0
-3.2497066497	12.6222342179	2006-12-01	2	0
-3.2497066497	12.6139008845	2006-12-01	3	1
-3.2497066497	12.6055675512	2006-12-01	1	0
-3.2497066497	12.5972342179	2006-12-01	2	1
-3.2497066497	12.6139008845	2006-12-01	1	0
-3.9663733163	11.5472342178	2006-12-01	7	1
-3.958039983	11.5472342178	2006-12-01	2	0
-3.2497066497	12.6222342179	2007-01-01	4	0
-3.2497066497	12.6139008845	2007-01-01	3	0
-3.2497066497	12.6055675512	2007-01-01	1	0
-3.2497066497	12.5972342179	2007-01-01	1	0
-3.2497066497	12.5889008845	2007-01-01	1	0
-3.2497066497	12.6139008845	2007-01-01	1	0
-3.2497066497	12.5972342179	2007-01-01	1	0
-3.2497066497	12.6222342179	2007-01-01	1	0
-3.2497066497	12.6139008845	2007-01-01	1	1
-3.2497066497	12.5972342179	2007-01-01	3	0
-3.9663733163	11.5472342178	2007-01-01	5	0
-3.958039983	11.5472342178	2007-01-01	2	0
-3.9747066497	11.5389008845	2007-01-01	1	0
-3.9663733163	11.5472342178	2007-01-01	2	0
-3.9747066497	11.5389008845	2007-01-01	1	0
-3.2497066497	12.6222342179	2007-01-01	1	1
-3.2497066497	12.6139008845	2007-01-01	1	1
-3.2497066497	12.6055675512	2007-01-01	2	1
-3.2497066497	12.5972342179	2007-01-01	0	1
-3.2497066497	12.6222342179	2007-01-01	5	0
-3.2497066497	12.6139008845	2007-01-01	4	1
-3.2497066497	12.6055675512	2007-01-01	1	0
-3.2497066497	12.5972342179	2007-01-01	3	0
-3.2497066497	12.6222342179	2007-02-01	5	2
-3.2497066497	12.6055675512	2007-02-01	3	1
-3.2497066497	12.5972342179	2007-02-01	3	2
-3.9663733163	11.5472342178	2007-02-01	2	1
-3.958039983	11.5472342178	2007-02-01	2	1
-3.9663733163	11.5472342178	2007-02-01	4	2
-3.2497066497	12.6222342179	2007-02-01	3	0
-3.2497066497	12.6139008845	2007-02-01	2	1
-3.2497066497	12.6055675512	2007-02-01	2	0
-3.2497066497	12.5972342179	2007-02-01	1	0
-3.2497066497	12.5889008845	2007-02-01	1	0
-3.2497066497	12.6222342179	2007-02-01	6	0
-3.2497066497	12.6055675512	2007-02-01	1	0
-3.2497066497	12.5972342179	2007-02-01	3	0
-3.2497066497	12.6222342179	2007-03-01	2	0
-3.2497066497	12.6139008845	2007-03-01	2	0
-3.2497066497	12.6055675512	2007-03-01	1	0
-3.2497066497	12.5972342179	2007-03-01	2	0
-3.9663733163	11.5472342178	2007-03-01	4	1
-3.9747066497	11.5389008845	2007-03-01	2	1
-3.9663733163	11.5472342178	2007-03-01	7	0
-3.958039983	11.5472342178	2007-03-01	2	0
-3.9747066497	11.5389008845	2007-03-01	3	0
-3.9663733163	11.5472342178	2007-03-01	7	0
-3.958039983	11.5472342178	2007-03-01	2	0
-3.2497066497	12.6222342179	2007-03-01	5	3
-3.2497066497	12.6139008845	2007-03-01	2	2
-3.2497066497	12.6055675512	2007-03-01	0	1
-3.2497066497	12.5972342179	2007-03-01	0	1
-3.2497066497	12.6222342179	2007-03-01	3	5
-3.2497066497	12.6139008845	2007-03-01	2	4
-3.2497066497	12.6055675512	2007-03-01	1	0
-3.2497066497	12.5972342179	2007-03-01	1	3
-3.2497066497	12.6222342179	2007-03-01	1	3
-3.2497066497	12.6139008845	2007-03-01	2	2
-3.2497066497	12.6055675512	2007-03-01	1	1
-3.2497066497	12.5972342179	2007-03-01	0	1
-3.9663733163	11.5472342178	2007-04-01	6	2
-3.958039983	11.5472342178	2007-04-01	2	1
-3.9747066497	11.5389008845	2007-04-01	2	0
-3.9663733163	11.5472342178	2007-04-01	6	0
-3.958039983	11.5472342178	2007-04-01	2	1
-3.9747066497	11.5389008845	2007-04-01	2	0
-3.2497066497	12.6222342179	2007-04-01	3	2
-3.2497066497	12.6139008845	2007-04-01	2	2
-3.2497066497	12.6055675512	2007-04-01	1	0
-3.2497066497	12.5972342179	2007-04-01	1	0
-3.2497066497	12.6222342179	2007-04-01	5	2
-3.2497066497	12.6139008845	2007-04-01	4	3
-3.2497066497	12.6055675512	2007-04-01	3	1
-3.2497066497	12.5972342179	2007-04-01	2	3
-3.2497066497	12.6222342179	2007-04-01	5	1
-3.2497066497	12.6139008845	2007-04-01	2	2
-3.2497066497	12.6055675512	2007-04-01	3	2
-3.2497066497	12.5972342179	2007-04-01	1	3
-3.9663733163	11.5472342178	2007-05-01	3	1
-3.9663733163	11.5472342178	2007-05-01	3	0
-3.2497066497	12.6222342179	2007-05-01	4	0
-3.2497066497	12.6139008845	2007-05-01	1	0
-3.2497066497	12.6055675512	2007-05-01	0	1
-3.2497066497	12.5972342179	2007-05-01	0	1
-3.2497066497	12.6222342179	2007-05-01	1	0
-3.2497066497	12.5972342179	2007-05-01	0	1
-3.2497066497	12.6222342179	2007-05-01	1	0
-3.2497066497	12.6139008845	2007-05-01	1	0
-3.2497066497	12.6055675512	2007-05-01	2	1
-3.9663733163	11.5472342178	2007-06-01	1	0
-3.958039983	11.5472342178	2007-06-01	2	1
-3.9663733163	11.5472342178	2007-06-01	5	0
-3.9747066497	11.5389008845	2007-06-01	2	0
-3.2497066497	12.6222342179	2007-06-01	4	0
-3.2497066497	12.6139008845	2007-06-01	4	0
-3.2497066497	12.6055675512	2007-06-01	2	0
-3.2497066497	12.5972342179	2007-06-01	4	0
-3.2497066497	12.6222342179	2007-06-01	3	1
-3.2497066497	12.6139008845	2007-06-01	2	0
-3.2497066497	12.6055675512	2007-06-01	0	1
-3.2497066497	12.6222342179	2007-06-01	3	1
-3.2497066497	12.6139008845	2007-06-01	2	2
-3.2497066497	12.6055675512	2007-06-01	2	0
-3.2497066497	12.5972342179	2007-06-01	0	1
-3.2497066497	12.5889008845	2007-06-01	0	1
-3.9663733163	11.5472342178	2007-07-01	1	0
-3.958039983	11.5472342178	2007-07-01	1	0
-3.9663733163	11.5472342178	2007-07-01	4	0
-3.9747066497	11.5389008845	2007-07-01	2	0
-3.2497066497	12.6222342179	2007-07-01	1	0
-3.2497066497	12.6139008845	2007-07-01	1	0
-3.2497066497	12.6055675512	2007-07-01	2	0
-3.2497066497	12.5972342179	2007-07-01	2	0
-3.2497066497	12.6222342179	2007-07-01	3	0
-3.2497066497	12.5972342179	2007-07-01	1	0
-3.2497066497	12.6222342179	2007-07-01	4	0
-3.2497066497	12.6139008845	2007-07-01	2	0
-3.2497066497	12.6055675512	2007-07-01	1	0
-3.2497066497	12.5972342179	2007-07-01	1	0
-3.9663733163	11.5472342178	2007-08-01	5	0
-3.958039983	11.5472342178	2007-08-01	2	0
-3.9747066497	11.5389008845	2007-08-01	1	0
-3.9663733163	11.5472342178	2007-08-01	2	0
-3.9747066497	11.5389008845	2007-08-01	2	0
-3.2497066497	12.6222342179	2007-08-01	2	0
-3.2497066497	12.6055675512	2007-08-01	1	0
-3.2497066497	12.5972342179	2007-08-01	1	0
-3.2497066497	12.6222342179	2007-08-01	4	0
-3.2497066497	12.5972342179	2007-08-01	1	0
-3.2497066497	12.6222342179	2007-08-01	1	0
-3.2497066497	12.6139008845	2007-08-01	1	0
-3.2497066497	12.6055675512	2007-08-01	1	0
-3.2497066497	12.5972342179	2007-08-01	1	0
-3.9663733163	11.5472342178	2007-09-01	1	0
-3.958039983	11.5472342178	2007-09-01	2	0
-3.9663733163	11.5472342178	2007-09-01	1	0
-3.9747066497	11.5389008845	2007-09-01	2	0
-4.9247066497	10.7639008844	2011-12-01	3	0
-4.933039983	10.7555675511	2011-12-01	10	2
-4.933039983	10.7472342177	2011-12-01	22	7
-4.9247066497	10.7472342177	2011-12-01	8	0
-4.9247066497	10.7389008844	2011-12-01	16	0
-4.6163733163	9.9222342177	2012-01-01	8	4
-4.608039983	9.9222342177	2012-01-01	0	1
-4.5997066497	9.9222342177	2012-01-01	15	8
-4.6163733163	9.905567551	2012-01-01	11	8
-4.608039983	9.8972342177	2012-01-01	13	6
-4.5997066497	9.8889008844	2012-01-01	18	10
-4.5997066497	9.930567551	2012-05-01	2	0
-4.6163733163	9.9222342177	2012-05-01	13	1
-4.608039983	9.9222342177	2012-05-01	2	0
-4.5997066497	9.9222342177	2012-05-01	13	2
-4.6163733163	9.905567551	2012-05-01	12	4
-4.608039983	9.905567551	2012-05-01	3	0
-4.5997066497	9.905567551	2012-05-01	4	1
-4.608039983	9.8972342177	2012-05-01	12	6
-4.5997066497	9.8972342177	2012-05-01	2	1
-4.5913733163	9.8972342177	2012-05-01	2	1
-4.5997066497	9.8889008844	2012-05-01	16	10
-4.9247066497	10.7639008844	2012-06-01	2	0
-4.933039983	10.7555675511	2012-06-01	5	1
-4.933039983	10.7472342177	2012-06-01	23	6
-4.9247066497	10.7472342177	2012-06-01	1	0
-4.9247066497	10.7389008844	2012-06-01	24	1
-17.1913733167	14.7805675509	2008-03-01	1	0
-17.1913733167	14.7722342175	2008-03-01	28	0
-17.0580399833	14.7639008842	2008-03-01	16	0
-17.04970665	14.7639008842	2008-03-01	20	0
-17.4330399833	14.7305675509	2008-03-01	3	0
-17.4330399833	14.7222342175	2008-03-01	9	0
-17.1913733167	14.7805675509	2008-04-01	2	0
-17.1913733167	14.7722342175	2008-04-01	30	0
-17.14970665	14.7639008842	2008-04-01	11	0
-17.1413733167	14.7639008842	2008-04-01	18	0
-17.0580399833	14.7639008842	2008-04-01	25	0
-17.04970665	14.7639008842	2008-04-01	36	0
-17.4330399833	14.7305675509	2008-04-01	5	0
-17.4330399833	14.7222342175	2008-04-01	11	0
-17.1913733167	14.7805675509	2008-05-01	2	0
-17.1913733167	14.7722342175	2008-05-01	40	0
-17.14970665	14.7639008842	2008-05-01	8	0
-17.1413733167	14.7639008842	2008-05-01	35	0
-17.0580399833	14.7639008842	2008-05-01	19	0
-17.04970665	14.7639008842	2008-05-01	25	0
-17.4330399833	14.7305675509	2008-05-01	9	0
-17.4330399833	14.7222342175	2008-05-01	21	0
-17.1913733167	14.7805675509	2008-06-01	3	0
-17.1913733167	14.7722342175	2008-06-01	41	1
-17.14970665	14.7639008842	2008-06-01	10	2
-17.1413733167	14.7639008842	2008-06-01	23	1
-17.0580399833	14.7639008842	2008-06-01	25	0
-17.04970665	14.7639008842	2008-06-01	22	0
-17.4330399833	14.7305675509	2008-06-01	21	1
-17.4330399833	14.7222342175	2008-06-01	8	0
-17.1913733167	14.7805675509	2008-07-01	1	0
-17.1913733167	14.7722342175	2008-07-01	30	3
-17.14970665	14.7639008842	2008-07-01	29	1
-17.1413733167	14.7639008842	2008-07-01	26	0
-17.0580399833	14.7639008842	2008-07-01	22	0
-17.04970665	14.7639008842	2008-07-01	16	1
-17.4330399833	14.7305675509	2008-07-01	16	0
-17.4330399833	14.7222342175	2008-07-01	7	0
-17.1913733167	14.7805675509	2008-08-01	5	2
-17.1913733167	14.7722342175	2008-08-01	30	3
-17.14970665	14.7639008842	2008-08-01	23	0
-17.1413733167	14.7639008842	2008-08-01	23	2
-17.0580399833	14.7639008842	2008-08-01	22	0
-17.04970665	14.7639008842	2008-08-01	32	0
-17.4330399833	14.7305675509	2008-08-01	20	0
-17.4330399833	14.7222342175	2008-08-01	15	0
-17.1913733167	14.7805675509	2008-09-01	1	0
-17.1913733167	14.7722342175	2008-09-01	19	0
-17.14970665	14.7639008842	2008-09-01	25	0
-17.1413733167	14.7639008842	2008-09-01	17	1
-17.0580399833	14.7639008842	2008-09-01	16	0
-17.04970665	14.7639008842	2008-09-01	8	0
-17.4330399833	14.7305675509	2008-09-01	20	0
-17.4330399833	14.7222342175	2008-09-01	9	0
-17.1913733167	14.7805675509	2008-10-01	9	0
-17.1913733167	14.7722342175	2008-10-01	25	0
-17.14970665	14.7639008842	2008-10-01	27	1
-17.1413733167	14.7639008842	2008-10-01	22	1
-17.0580399833	14.7639008842	2008-10-01	18	0
-17.04970665	14.7639008842	2008-10-01	23	0
-17.4330399833	14.7305675509	2008-10-01	14	0
-17.4330399833	14.7222342175	2008-10-01	1	0
-17.1913733167	14.7805675509	2008-11-01	2	0
-17.1913733167	14.7722342175	2008-11-01	33	0
-17.14970665	14.7639008842	2008-11-01	20	0
-17.1413733167	14.7639008842	2008-11-01	8	0
-17.0580399833	14.7639008842	2008-11-01	28	0
-17.04970665	14.7639008842	2008-11-01	22	0
-17.4330399833	14.7305675509	2008-11-01	9	0
-17.4330399833	14.7222342175	2008-11-01	1	0
-17.1913733167	14.7805675509	2008-12-01	8	0
-17.1913733167	14.7722342175	2008-12-01	35	0
-17.14970665	14.7639008842	2008-12-01	24	0
-17.1413733167	14.7639008842	2008-12-01	17	0
-17.0580399833	14.7639008842	2008-12-01	11	0
-17.04970665	14.7639008842	2008-12-01	28	0
-17.4330399833	14.7305675509	2008-12-01	2	0
-17.4330399833	14.7222342175	2008-12-01	2	0
-17.1913733167	14.7805675509	2009-01-01	5	0
-17.1913733167	14.7722342175	2009-01-01	41	0
-17.14970665	14.7639008842	2009-01-01	13	0
-17.1413733167	14.7639008842	2009-01-01	21	0
-17.0580399833	14.7639008842	2009-01-01	13	0
-17.04970665	14.7639008842	2009-01-01	24	0
-17.4330399833	14.7305675509	2009-01-01	9	0
-17.4330399833	14.7222342175	2009-01-01	1	0
-17.1913733167	14.7805675509	2009-02-01	3	0
-17.1913733167	14.7722342175	2009-02-01	36	1
-17.14970665	14.7639008842	2009-02-01	5	0
-17.1413733167	14.7639008842	2009-02-01	22	0
-17.0580399833	14.7639008842	2009-02-01	16	0
-17.04970665	14.7639008842	2009-02-01	28	0
-17.4330399833	14.7305675509	2009-02-01	10	0
-17.4330399833	14.7222342175	2009-02-01	3	0
-17.1913733167	14.7805675509	2009-06-01	2	0
-17.1913733167	14.7722342175	2009-06-01	37	2
-17.14970665	14.7639008842	2009-06-01	8	0
-17.1413733167	14.7639008842	2009-06-01	7	0
-17.0580399833	14.7639008842	2009-06-01	16	0
-17.04970665	14.7639008842	2009-06-01	23	0
-17.4330399833	14.7305675509	2009-06-01	18	0
-17.4330399833	14.7222342175	2009-06-01	8	0
-17.04970665	14.7639008842	2009-07-01	1	0
-17.1913733167	14.7805675509	2009-09-01	4	0
-17.1913733167	14.7722342175	2009-09-01	21	0
-17.14970665	14.7639008842	2009-09-01	3	0
-17.1413733167	14.7639008842	2009-09-01	3	1
-17.0580399833	14.7639008842	2009-09-01	9	0
-17.04970665	14.7639008842	2009-09-01	20	0
-17.4330399833	14.7305675509	2009-09-01	26	0
-17.4330399833	14.7222342175	2009-09-01	12	0
-17.1913733167	14.7722342175	2009-10-01	2	0
-17.14970665	14.7639008842	2009-10-01	1	0
-17.0580399833	14.7639008842	2009-10-01	1	0
-17.04970665	14.7639008842	2009-10-01	12	0
-17.4330399833	14.7305675509	2009-10-01	14	0
-17.4330399833	14.7222342175	2009-10-01	9	0
-17.1413733167	14.7639008842	2009-11-01	1	0
-17.1913733167	14.7805675509	2009-12-01	9	0
-17.1913733167	14.7722342175	2009-12-01	26	0
-17.14970665	14.7639008842	2009-12-01	7	0
-17.1413733167	14.7639008842	2009-12-01	17	0
-17.0580399833	14.7639008842	2009-12-01	15	0
-17.04970665	14.7639008842	2009-12-01	26	0
-17.4330399833	14.7305675509	2009-12-01	3	0
-17.4330399833	14.7222342175	2009-12-01	3	0
-17.1913733167	14.7805675509	2010-03-01	8	0
-17.1913733167	14.7722342175	2010-03-01	33	0
-17.14970665	14.7639008842	2010-03-01	4	0
-17.1413733167	14.7639008842	2010-03-01	17	0
-17.0580399833	14.7639008842	2010-03-01	12	0
-17.04970665	14.7639008842	2010-03-01	28	0
-17.1913733167	14.7805675509	2010-06-01	4	0
-17.1913733167	14.7722342175	2010-06-01	33	0
-17.14970665	14.7639008842	2010-06-01	8	0
-17.1413733167	14.7639008842	2010-06-01	5	0
-17.0580399833	14.7639008842	2010-06-01	16	0
-17.04970665	14.7639008842	2010-06-01	24	0
-17.4330399833	14.7305675509	2010-06-01	16	0
-17.4330399833	14.7222342175	2010-06-01	17	0
-17.1913733167	14.7805675509	2010-09-01	1	0
-17.1913733167	14.7722342175	2010-09-01	32	0
-17.14970665	14.7639008842	2010-09-01	6	0
-17.1413733167	14.7639008842	2010-09-01	6	0
-17.0580399833	14.7639008842	2010-09-01	7	0
-17.04970665	14.7639008842	2010-09-01	32	0
-17.4330399833	14.7305675509	2010-09-01	16	0
-17.4330399833	14.7222342175	2010-09-01	11	0
-14.9580399833	12.8722342174	2010-10-01	27	0
-14.94970665	12.8722342174	2010-10-01	26	1
-14.94970665	12.8805675507	2010-11-01	2	0
-14.9580399833	12.8722342174	2010-11-01	4	0
-14.94970665	12.8722342174	2010-11-01	32	3
-14.9413733167	12.863900884	2010-11-01	7	1
-17.14970665	14.7639008842	2010-12-01	32	0
-17.1413733167	14.7639008842	2010-12-01	22	0
-17.0580399833	14.7639008842	2010-12-01	15	0
-17.04970665	14.7639008842	2010-12-01	26	0
-14.94970665	12.8805675507	2010-12-01	2	0
-14.9580399833	12.8722342174	2010-12-01	16	0
-14.94970665	12.8722342174	2010-12-01	52	0
-14.94970665	12.863900884	2010-12-01	9	0
-14.9413733167	12.863900884	2010-12-01	3	0
-14.94970665	12.8805675507	2011-01-01	1	0
-14.9580399833	12.8722342174	2011-01-01	24	0
-14.94970665	12.8722342174	2011-01-01	42	2
-14.9413733167	12.863900884	2011-01-01	3	0
-17.14970665	14.7639008842	2011-03-01	15	0
-17.1413733167	14.7639008842	2011-03-01	26	0
-17.0580399833	14.7639008842	2011-03-01	10	0
-17.04970665	14.7639008842	2011-03-01	29	0
-17.14970665	14.7639008842	2011-06-01	22	0
-17.1413733167	14.7639008842	2011-06-01	17	0
-17.0580399833	14.7639008842	2011-06-01	15	0
-17.04970665	14.7639008842	2011-06-01	31	0
-17.14970665	14.7639008842	2011-09-01	25	0
-17.1413733167	14.7639008842	2011-09-01	10	0
-17.0580399833	14.7639008842	2011-09-01	16	0
-17.04970665	14.7639008842	2011-09-01	30	0
-17.14970665	14.7639008842	2011-12-01	24	0
-17.1413733167	14.7639008842	2011-12-01	22	0
-17.0580399833	14.7639008842	2011-12-01	12	0
-17.04970665	14.7639008842	2011-12-01	25	0
