# Supplementary material for: A Spatio-temporal Model of African Animal Trypanosomosis Risk
Source: PLoS Negl Trop Dis. 2015 Jul 8;9(7):e0003921. doi: 10.1371/journal.pntd.0003921 (PMC4495931; doi:10.1371/journal.pntd.0003921)
Supplement: S3 File — Serological, parasitological and illness statuses are provided at the animal level. (CSV) [file pntd.0003921.s009.csv]

x	y	date	breed	age	sero	parasito	anemia	ill
-2.89285	10.61371	2008-03-01	taurin	1	0	0	0	0
-2.89285	10.61371	2008-03-01	taurin	6	0	0	0	0
-2.89285	10.61371	2008-03-01	taurin	8	0	0	0	0
-2.89285	10.61371	2008-03-01	taurin	5	0	0	0	0
-2.89285	10.61371	2008-03-01	taurin	1	0	0	0	0
-2.89285	10.61371	2008-03-01	taurin	6	0	0	0	0
-2.89285	10.61371	2008-03-01	taurin	2	0	0	0	0
-2.89285	10.61371	2008-03-01	taurin	2	0	0	0	0
-2.89285	10.61371	2008-03-01	taurin	2	0	0	0	0
-2.89285	10.61371	2008-03-01	taurin	3	0	0	0	0
-2.89285	10.61371	2008-03-01	taurin	6	0	0	0	0
-2.89285	10.61371	2008-03-01	taurin	2	0	0	0	0
-2.89285	10.61371	2008-03-01	taurin	3	0	0	0	0
-2.89285	10.61371	2008-03-01	taurin	3	0	0	0	0
-2.89285	10.61371	2008-03-01	taurin	2	0	0	0	0
-2.89285	10.61371	2008-03-01	taurin	4	0	0	0	0
-2.89285	10.61371	2008-03-01	taurin	10	0	0	0	0
-2.89285	10.61371	2008-03-01	taurin	10	1	0	0	0
-2.89285	10.61371	2008-03-01	taurin	8	0	0	0	0
-2.89285	10.61371	2008-03-01	taurin	2	0	0	0	0
-2.89285	10.61371	2008-03-01	taurin	9	0	0	0	0
-2.89285	10.61371	2008-03-01	taurin	4	0	0	0	0
-2.89285	10.61371	2008-03-01	taurin	2	0	0	0	0
-2.89285	10.61371	2008-03-01	taurin	3	0	0	0	0
-2.89285	10.61371	2008-03-01	taurin	4	0	0	0	0
-2.89285	10.61371	2008-03-01	taurin	8	0	0	0	0
-2.89285	10.61371	2008-03-01	taurin	10	0	0	0	0
-2.89285	10.61371	2008-03-01	taurin	4	1	0	0	0
-2.89285	10.61371	2008-03-01	taurin	8	0	0	0	0
-2.89285	10.61371	2008-03-01	taurin	10	1	0	0	0
-2.89285	10.61371	2008-03-01	taurin	1	0	0	0	0
-2.89285	10.61371	2008-03-01	taurin	2	0	0	0	0
-2.89285	10.61371	2008-03-01	taurin	1	0	0	0	0
-2.89285	10.61371	2008-03-01	taurin	1	0	0	0	0
-2.89285	10.61371	2008-03-01	taurin	3	0	0	0	0
-2.89285	10.61371	2008-03-01	taurin	2	0	0	0	0
-2.89285	10.61371	2008-03-01	taurin	1	0	0	0	0
-2.89285	10.61371	2008-03-01	taurin	10	0	0	0	0
-2.89285	10.61371	2008-03-01	taurin	6	0	0	0	0
-2.89285	10.61371	2008-03-01	taurin	2	0	0	0	0
-2.89285	10.61371	2008-03-01	taurin	2	0	0	0	0
-2.89285	10.61371	2008-03-01	taurin	3	0	0	0	0
-2.89285	10.61371	2008-03-01	taurin	3	0	0	0	0
-2.89285	10.61371	2008-03-01	taurin	10	0	0	0	0
-2.89285	10.61371	2008-03-01	taurin	8	0	0	0	0
-2.89285	10.61371	2008-03-01	taurin	10	0	0	0	0
-2.89285	10.61371	2008-03-01	taurin	10	0	0	0	0
-2.89285	10.61371	2008-03-01	taurin	8	0	0	0	0
-2.89285	10.61371	2008-03-01	taurin	10	0	0	0	0
-2.89285	10.61371	2008-03-01	taurin	12	0	0	0	0
-2.62303	10.6544	2008-02-23	cross	4	0	0	0	0
-2.62303	10.6544	2008-02-23	taurin	11	0	0	1	0
-2.62303	10.6544	2008-02-23	taurin	10	0	0	1	0
-2.62303	10.6544	2008-02-23	taurin	3	0	0	0	0
-2.62303	10.6544	2008-02-23	taurin	3	0	0	0	0
-2.62303	10.6544	2008-02-23	taurin	4	0	0	0	0
-2.62303	10.6544	2008-02-23	taurin	12	0	0	1	0
-2.62303	10.6544	2008-02-23	taurin	13	0	0	1	0
-2.62303	10.6544	2008-02-23	taurin	3	0	0	0	0
-2.62303	10.6544	2008-02-23	taurin	2	0	0	1	0
-2.62303	10.6544	2008-02-23	taurin	5	0	0	0	0
-2.62303	10.6544	2008-02-23	taurin	3	0	0	0	0
-2.62303	10.6544	2008-02-23	taurin	2	0	0	0	0
-2.62303	10.6544	2008-02-23	cross	4	0	0	0	0
-2.62303	10.6544	2008-02-23	taurin	7	0	0	0	0
-2.62303	10.6544	2008-02-23	taurin	6	0	0	0	0
-2.62303	10.6544	2008-02-23	taurin	4	0	0	0	0
-2.62303	10.6544	2008-02-23	taurin	1	0	0	0	0
-2.62303	10.6544	2008-02-23	taurin	1	0	0	0	0
-2.62303	10.6544	2008-02-23	zebu	4	0	0	0	0
-2.62303	10.6544	2008-02-23	cross	5	0	0	0	0
-2.62303	10.6544	2008-02-23	cross	2	0	0	0	0
-2.62303	10.6544	2008-02-23	taurin	6	0	0	0	0
-2.62303	10.6544	2008-02-23	taurin	13	0	0	0	0
-2.62303	10.6544	2008-02-23	taurin	3	0	0	0	0
-2.62303	10.6544	2008-02-23	taurin	9	0	0	0	0
-2.62303	10.6544	2008-02-23	taurin	2	0	0	0	0
-2.62303	10.6544	2008-02-23	taurin	8	0	0	0	0
-2.62303	10.6544	2008-02-23	taurin	2	0	0	0	0
-2.62303	10.6544	2008-02-23	taurin	1	0	0	0	0
-2.62303	10.6544	2008-02-23	zebu	3	0	0	0	0
-2.62303	10.6544	2008-02-23	cross	3	0	0	0	0
-2.62303	10.6544	2008-02-23	taurin	3	1	0	0	0
-2.62303	10.6544	2008-02-23	taurin	8	0	0	0	0
-2.62303	10.6544	2008-02-23	cross	6	0	0	0	0
-2.62303	10.6544	2008-02-23	taurin	3	0	0	0	0
-2.62303	10.6544	2008-02-23	taurin	10	0	0	0	0
-2.62303	10.6544	2008-02-23	taurin	2	0	0	0	0
-2.62303	10.6544	2008-02-23	taurin	3	0	0	0	0
-2.62303	10.6544	2008-02-23	taurin	1	0	0	0	0
-2.62303	10.6544	2008-02-23	taurin	1	0	0	0	0
-2.62303	10.6544	2008-02-23	taurin	1	0	0	0	0
-2.62303	10.6544	2008-02-23	taurin	3	0	0	0	0
-2.62303	10.6544	2008-02-23	cross	2	0	0	0	0
-2.62303	10.6544	2008-02-23	cross	3	0	0	1	0
-2.62303	10.6544	2008-02-23	cross	3	0	0	0	0
-2.62303	10.6544	2008-02-23	cross	13	0	0	0	0
-2.62303	10.6544	2008-02-23	cross	4	0	0	0	0
-2.62303	10.6544	2008-02-23	taurin	10	0	0	0	0
-2.62303	10.6544	2008-02-23	cross	9	0	0	0	0
-2.66312	10.8392	2008-02-25	cross	4	0	0	0	0
-2.66312	10.8392	2008-02-25	cross	4	1	0	0	0
-2.66312	10.8392	2008-02-25	cross	6	0	0	0	0
-2.66312	10.8392	2008-02-25	cross	10	0	0	0	0
-2.66312	10.8392	2008-02-25	cross	3	1	0	0	0
-2.66312	10.8392	2008-02-25	cross	2	1	0	0	0
-2.66312	10.8392	2008-02-25	cross	8	1	0	0	0
-2.66312	10.8392	2008-02-25	cross	4	1	0	0	0
-2.66312	10.8392	2008-02-25	cross	2	1	0	0	0
-2.66312	10.8392	2008-02-25	cross	10	0	0	0	0
-2.66312	10.8392	2008-02-25	cross	3	1	0	0	0
-2.66312	10.8392	2008-02-25	cross	4	1	0	0	0
-2.66312	10.8392	2008-02-25	cross	3	0	0	0	0
-2.66312	10.8392	2008-02-25	cross	8	0	0	1	0
-2.66312	10.8392	2008-02-25	cross	10	0	0	0	0
-2.66312	10.8392	2008-02-25	taurin	6	0	0	0	0
-2.66312	10.8392	2008-02-25	taurin	2	0	0	0	0
-2.66312	10.8392	2008-02-25	cross	10	0	0	0	0
-2.66312	10.8392	2008-02-25	cross	2	0	0	0	0
-2.66312	10.8392	2008-02-25	cross	4	0	0	0	0
-2.66312	10.8392	2008-02-25	zebu	5	1	0	0	0
-2.66312	10.8392	2008-02-25	cross	1	0	0	1	0
-2.66312	10.8392	2008-02-25	cross	10	0	0	1	0
-2.66312	10.8392	2008-02-25	taurin	5	1	0	0	0
-2.66312	10.8392	2008-02-25	cross	7	0	0	0	0
-2.66312	10.8392	2008-02-25	taurin	6	0	0	1	0
-2.66312	10.8392	2008-02-25	taurin	8	0	0	0	0
-2.66312	10.8392	2008-02-25	taurin	10	0	0	1	0
-2.66312	10.8392	2008-02-25	taurin	8	0	0	0	0
-2.66312	10.8392	2008-02-25	taurin	10	0	0	0	0
-2.66312	10.8392	2008-02-25	taurin	10	0	0	0	0
-2.66312	10.8392	2008-02-25	cross	5	0	0	0	0
-2.66312	10.8392	2008-02-25	taurin	8	0	0	0	0
-2.66312	10.8392	2008-02-25	cross	10	0	0	1	0
-2.66312	10.8392	2008-02-25	cross	10	1	0	0	0
-2.66312	10.8392	2008-02-25	cross	7	1	0	0	0
-2.66312	10.8392	2008-02-25	cross	6	1	0	0	0
-2.66312	10.8392	2008-02-25	taurin	10	1	0	0	0
-2.66312	10.8392	2008-02-25	taurin	8	1	0	0	0
-2.66312	10.8392	2008-02-25	taurin	12	1	0	0	0
-2.66312	10.8392	2008-02-25	taurin	8	1	0	0	0
-2.66312	10.8392	2008-02-25	taurin	6	0	0	0	0
-2.66312	10.8392	2008-02-25	taurin	10	0	0	0	0
-2.66312	10.8392	2008-02-25	cross	8	1	0	0	0
-2.66312	10.8392	2008-02-25	taurin	12	1	0	0	0
-2.66312	10.8392	2008-02-25	cross	3	1	0	0	0
-2.66312	10.8392	2008-02-25	cross	8	0	0	0	0
-2.66312	10.8392	2008-02-25	taurin	4	1	0	0	0
-2.66312	10.8392	2008-02-25	taurin	12	1	0	1	1
-2.66312	10.8392	2008-02-25	cross	10	1	0	0	0
-2.51718	9.73517	2008-02-15	taurin	2	0	0	1	0
-2.51718	9.73517	2008-02-15	taurin	2	1	0	1	1
-2.51718	9.73517	2008-02-15	taurin	2	0	0	0	0
-2.51718	9.73517	2008-02-15	taurin	7	0	0	1	0
-2.51718	9.73517	2008-02-15	taurin	8	0	0	0	0
-2.51718	9.73517	2008-02-15	taurin	6	1	0	1	1
-2.51718	9.73517	2008-02-15	taurin	2	1	0	0	0
-2.51718	9.73517	2008-02-15	taurin	9	1	0	1	1
-2.51718	9.73517	2008-02-15	taurin	8	0	0	0	0
-2.51718	9.73517	2008-02-15	taurin	2	1	0	0	0
-2.51718	9.73517	2008-02-15	taurin	1	1	0	1	1
-2.51718	9.73517	2008-02-15	taurin	1	0	0	0	0
-2.51718	9.73517	2008-02-15	taurin	8	0	0	0	0
-2.51718	9.73517	2008-02-15	taurin	6	1	0	0	0
-2.51718	9.73517	2008-02-15	taurin	4	0	0	0	0
-2.51718	9.73517	2008-02-15	taurin	2	1	0	1	1
-2.51718	9.73517	2008-02-15	taurin	7	0	0	1	0
-2.51718	9.73517	2008-02-15	taurin	6	0	0	0	0
-2.51718	9.73517	2008-02-15	taurin	6	1	0	0	0
-2.51718	9.73517	2008-02-15	taurin	2	1	0	0	0
-2.51718	9.73517	2008-02-15	taurin	3	1	0	0	0
-2.51718	9.73517	2008-02-15	taurin	5	0	0	0	0
-2.51718	9.73517	2008-02-15	cross	8	0	0	1	0
-2.51718	9.73517	2008-02-15	cross	9	0	0	0	0
-2.51718	9.73517	2008-02-15	cross	1	0	0	1	0
-2.51718	9.73517	2008-02-15	cross	2	0	0	0	0
-2.51718	9.73517	2008-02-15	cross	4	0	0	0	0
-2.51718	9.73517	2008-02-15	cross	1	0	0	0	0
-2.51718	9.73517	2008-02-15	cross	3	0	0	0	0
-2.51718	9.73517	2008-02-15	cross	2	0	0	1	0
-2.51718	9.73517	2008-02-15	cross	1	0	0	1	0
-2.51718	9.73517	2008-02-15	cross	1	0	0	0	0
-2.51718	9.73517	2008-02-15	cross	4	0	0	0	0
-2.51718	9.73517	2008-02-15	cross	1	0	0	0	0
-2.51718	9.73517	2008-02-15	cross	2	1	0	0	0
-2.51718	9.73517	2008-02-15	cross	2	0	0	0	0
-2.51718	9.73517	2008-02-15	cross	2	1	0	0	0
-2.51718	9.73517	2008-02-15	cross	6	0	0	0	0
-2.51718	9.73517	2008-02-15	cross	2	1	0	1	1
-2.51718	9.73517	2008-02-15	cross	2	0	0	1	0
-2.51718	9.73517	2008-02-15	cross	5	0	0	0	0
-2.51718	9.73517	2008-02-15	cross	12	1	0	1	1
-2.51718	9.73517	2008-02-15	cross	2	0	0	0	0
-2.51718	9.73517	2008-02-15	cross	9	0	0	0	0
-2.51718	9.73517	2008-02-15	cross	6	0	0	0	0
-2.51718	9.73517	2008-02-15	cross	5	0	0	0	0
-2.51718	9.73517	2008-02-15	cross	4	0	0	0	0
-2.51718	9.73517	2008-02-15	cross	1	0	0	1	0
-2.51718	9.73517	2008-02-15	cross	4	0	0	0	0
-2.51659	10.051	2008-02-07	cross	1	0	0	0	0
-2.51659	10.051	2008-02-07	cross	1	0	0	0	0
-2.51659	10.051	2008-02-07	cross	1	0	0	1	0
-2.51659	10.051	2008-02-07	cross	1	0	0	0	0
-2.51659	10.051	2008-02-07	cross	1	0	0	1	0
-2.51659	10.051	2008-02-07	cross	1	0	0	0	0
-2.51659	10.051	2008-02-07	cross	1	0	0	1	0
-2.51659	10.051	2008-02-07	cross	2	0	0	0	0
-2.51659	10.051	2008-02-07	cross	3	0	0	0	0
-2.51659	10.051	2008-02-07	cross	2	0	0	0	0
-2.51659	10.051	2008-02-07	cross	2	1	0	0	0
-2.51659	10.051	2008-02-07	cross	3	1	0	0	0
-2.51659	10.051	2008-02-07	cross	2	0	0	0	0
-2.51659	10.051	2008-02-07	cross	3	1	0	0	0
-2.51659	10.051	2008-02-07	cross	1	0	0	0	0
-2.51659	10.051	2008-02-07	cross	1	0	0	0	0
-2.51659	10.051	2008-02-07	cross	2	1	1	0	0
-2.51659	10.051	2008-02-07	cross	1	0	0	0	0
-2.51659	10.051	2008-02-07	cross	5	0	0	0	0
-2.51659	10.051	2008-02-07	cross	4	0	0	0	0
-2.51659	10.051	2008-02-07	cross	7	0	0	0	0
-2.51659	10.051	2008-02-07	cross	8	1	0	0	0
-2.51659	10.051	2008-02-07	cross	6	1	0	0	0
-2.51659	10.051	2008-02-07	cross	7	0	0	0	0
-2.51659	10.051	2008-02-07	cross	3	0	0	0	0
-2.51659	10.051	2008-02-07	cross	1	0	0	0	0
-2.51659	10.051	2008-02-07	cross	4	1	0	0	0
-2.51659	10.051	2008-02-07	cross	5	0	0	0	0
-2.51659	10.051	2008-02-07	cross	4	0	0	0	0
-2.51659	10.051	2008-02-07	cross	5	1	0	0	0
-2.51659	10.051	2008-02-07	cross	4	0	0	0	0
-2.51659	10.051	2008-02-07	cross	5	0	0	0	0
-2.51659	10.051	2008-02-07	cross	5	0	0	0	0
-2.51659	10.051	2008-02-07	cross	6	0	0	0	0
-2.51659	10.051	2008-02-07	cross	8	0	0	0	0
-2.51659	10.051	2008-02-07	cross	5	0	0	0	0
-2.51659	10.051	2008-02-07	cross	6	0	0	0	0
-2.51659	10.051	2008-02-07	cross	4	0	0	0	0
-2.51659	10.051	2008-02-07	cross	2	0	0	0	0
-2.51659	10.051	2008-02-07	cross	2	0	0	0	0
-2.51659	10.051	2008-02-07	cross	3	0	0	0	0
-2.51659	10.051	2008-02-07	cross	5	0	0	0	0
-2.51659	10.051	2008-02-07	cross	4	0	0	0	0
-2.51659	10.051	2008-02-07	cross	3	0	0	0	0
-2.51659	10.051	2008-02-07	cross	1	0	0	1	0
-2.51659	10.051	2008-02-07	cross	5	0	0	1	0
-2.51659	10.051	2008-02-07	cross	1	0	0	0	0
-2.51659	10.051	2008-02-07	cross	1	0	0	1	0
-2.51659	10.051	2008-02-07	cross	1	0	0	0	0
-2.51659	10.051	2008-02-07	cross	5	0	0	0	0
-2.50101	9.96368	2008-02-19	zebu	5	0	0	0	0
-2.50101	9.96368	2008-02-19	cross	4	0	0	0	0
-2.50101	9.96368	2008-02-19	cross	6	0	0	0	0
-2.50101	9.96368	2008-02-19	cross	3	0	1	0	0
-2.50101	9.96368	2008-02-19	taurin	6	0	0	0	0
-2.50101	9.96368	2008-02-19	taurin	5	0	0	0	0
-2.50101	9.96368	2008-02-19	cross	2	0	0	1	0
-2.50101	9.96368	2008-02-19	cross	7	0	0	0	0
-2.50101	9.96368	2008-02-19	cross	7	0	0	0	0
-2.50101	9.96368	2008-02-19	cross	3	0	0	0	0
-2.50101	9.96368	2008-02-19	cross	2	0	0	0	0
-2.50101	9.96368	2008-02-19	cross	7	0	1	0	0
-2.50101	9.96368	2008-02-19	cross	5	0	0	0	0
-2.50101	9.96368	2008-02-19	cross	7	0	0	0	0
-2.50101	9.96368	2008-02-19	cross	3	0	0	0	0
-2.50101	9.96368	2008-02-19	cross	4	0	0	0	0
-2.50101	9.96368	2008-02-19	cross	4	0	0	0	0
-2.50101	9.96368	2008-02-19	cross	8	0	0	0	0
-2.50101	9.96368	2008-02-19	cross	7	0	0	0	0
-2.50101	9.96368	2008-02-19	cross	5	0	0	0	0
-2.50101	9.96368	2008-02-19	cross	3	0	0	0	0
-2.50101	9.96368	2008-02-19	taurin	8	0	0	0	0
-2.50101	9.96368	2008-02-19	taurin	2	0	0	0	0
-2.50101	9.96368	2008-02-19	taurin	3	0	0	0	0
-2.50101	9.96368	2008-02-19	taurin	1	0	0	1	0
-2.50101	9.96368	2008-02-19	taurin	4	0	0	0	0
-2.50101	9.96368	2008-02-19	taurin	2	0	0	0	0
-2.50101	9.96368	2008-02-19	taurin	4	0	0	0	0
-2.50101	9.96368	2008-02-19	taurin	3	0	0	0	0
-2.50101	9.96368	2008-02-19	taurin	7	0	0	1	0
-2.50101	9.96368	2008-02-19	taurin	8	0	0	1	0
-2.50101	9.96368	2008-02-19	taurin	6	0	0	0	0
-2.50101	9.96368	2008-02-19	cross	2	0	0	0	0
-2.50101	9.96368	2008-02-19	cross	2	0	0	0	0
-2.50101	9.96368	2008-02-19	cross	2	0	0	0	0
-2.50101	9.96368	2008-02-19	cross	2	0	0	0	0
-2.50101	9.96368	2008-02-19	cross	3	0	0	0	0
-2.50101	9.96368	2008-02-19	cross	2	0	0	0	0
-2.50101	9.96368	2008-02-19	cross	10	0	0	0	0
-2.50101	9.96368	2008-02-19	cross	3	0	0	0	0
-2.50101	9.96368	2008-02-19	cross	3	0	0	0	0
-2.50101	9.96368	2008-02-19	cross	1	0	0	0	0
-2.50101	9.96368	2008-02-19	cross	3	0	0	0	0
-2.50101	9.96368	2008-02-19	cross	11	0	0	0	0
-2.50101	9.96368	2008-02-19	cross	1	0	0	1	0
-2.50101	9.96368	2008-02-19	cross	2	0	0	0	0
-2.50101	9.96368	2008-02-19	cross	11	0	0	0	0
-2.50101	9.96368	2008-02-19	cross	8	0	0	0	0
-2.50101	9.96368	2008-02-19	cross	7	0	0	0	0
-2.50101	9.96368	2008-02-19	cross	6	0	0	0	0
-2.53571	10.9393	2008-03-03	cross	5	0	0	0	0
-2.53571	10.9393	2008-03-03	taurin	10	0	0	0	0
-2.53571	10.9393	2008-03-03	taurin	13	0	0	0	0
-2.53571	10.9393	2008-03-03	taurin	8	0	0	0	0
-2.53571	10.9393	2008-03-03	taurin	6	0	0	0	0
-2.53571	10.9393	2008-03-03	cross	3	0	0	0	0
-2.53571	10.9393	2008-03-03	cross	2	0	0	0	0
-2.53571	10.9393	2008-03-03	cross	2	0	0	0	0
-2.53571	10.9393	2008-03-03	cross	2	0	0	1	0
-2.53571	10.9393	2008-03-03	cross	2	0	0	0	0
-2.53571	10.9393	2008-03-03	cross	4	0	0	0	0
-2.53571	10.9393	2008-03-03	cross	3	0	0	0	0
-2.53571	10.9393	2008-03-03	cross	3	0	0	0	0
-2.53571	10.9393	2008-03-03	cross	2	0	0	0	0
-2.53571	10.9393	2008-03-03	cross	2	0	0	0	0
-2.53571	10.9393	2008-03-03	cross	5	0	0	1	0
-2.53571	10.9393	2008-03-03	taurin	5	0	0	0	0
-2.53571	10.9393	2008-03-03	cross	2	0	0	0	0
-2.53571	10.9393	2008-03-03	zebu	3	0	0	0	0
-2.53571	10.9393	2008-03-03	cross	2	0	0	0	0
-2.53571	10.9393	2008-03-03	cross	3	0	0	0	0
-2.53571	10.9393	2008-03-03	taurin	2	0	0	0	0
-2.53571	10.9393	2008-03-03	cross	2	0	0	0	0
-2.53571	10.9393	2008-03-03	cross	4	0	0	0	0
-2.53571	10.9393	2008-03-03	cross	4	0	0	0	0
-2.53571	10.9393	2008-03-03	taurin	1	0	0	0	0
-2.53571	10.9393	2008-03-03	taurin	3	0	0	0	0
-2.53571	10.9393	2008-03-03	taurin	1	0	0	0	0
-2.53571	10.9393	2008-03-03	zebu	4	0	0	0	0
-2.53571	10.9393	2008-03-03	cross	3	0	0	0	0
-2.53571	10.9393	2008-03-03	cross	3	0	0	0	0
-2.53571	10.9393	2008-03-03	cross	4	0	0	0	0
-2.53571	10.9393	2008-03-03	cross	3	0	0	0	0
-2.53571	10.9393	2008-03-03	taurin	1	0	0	1	0
-2.53571	10.9393	2008-03-03	cross	3	0	0	0	0
-2.53571	10.9393	2008-03-03	cross	3	0	0	0	0
-2.53571	10.9393	2008-03-03	taurin	1	0	0	1	0
-2.53571	10.9393	2008-03-03	taurin	2	0	0	0	0
-2.53571	10.9393	2008-03-03	taurin	1	0	0	0	0
-2.53571	10.9393	2008-03-03	taurin	7	0	0	0	0
-2.53571	10.9393	2008-03-03	taurin	11	0	0	1	0
-2.53571	10.9393	2008-03-03	taurin	10	0	0	0	0
-2.53571	10.9393	2008-03-03	cross	8	0	0	0	0
-2.53571	10.9393	2008-03-03	taurin	10	0	0	0	0
-2.53571	10.9393	2008-03-03	cross	3	0	0	0	0
-2.53571	10.9393	2008-03-03	cross	2	0	0	0	0
-2.53571	10.9393	2008-03-03	cross	9	0	0	0	0
-2.53571	10.9393	2008-03-03	cross	6	0	0	0	0
-2.53571	10.9393	2008-03-03	cross	5	0	0	0	0
-2.53571	10.9393	2008-03-03	cross	2	0	0	0	0
-2.44715	10.0681	2008-02-07	cross	3	0	0	0	0
-2.44715	10.0681	2008-02-07	cross	3	0	0	0	0
-2.44715	10.0681	2008-02-07	cross	3	0	0	0	0
-2.44715	10.0681	2008-02-07	cross	2	0	0	0	0
-2.44715	10.0681	2008-02-07	cross	1	0	0	0	0
-2.44715	10.0681	2008-02-07	cross	2	0	0	0	0
-2.44715	10.0681	2008-02-07	cross	2	0	0	0	0
-2.44715	10.0681	2008-02-07	cross	1	0	0	0	0
-2.44715	10.0681	2008-02-07	cross	1	0	0	0	0
-2.44715	10.0681	2008-02-07	cross	1	0	0	0	0
-2.44715	10.0681	2008-02-07	cross	2	0	0	0	0
-2.44715	10.0681	2008-02-07	cross	3	0	0	0	0
-2.44715	10.0681	2008-02-07	cross	1	0	0	0	0
-2.44715	10.0681	2008-02-07	cross	3	0	0	0	0
-2.44715	10.0681	2008-02-07	cross	3	0	0	0	0
-2.44715	10.0681	2008-02-07	cross	1	0	0	0	0
-2.44715	10.0681	2008-02-07	cross	1	0	1	0	0
-2.44715	10.0681	2008-02-07	cross	1	0	0	0	0
-2.44715	10.0681	2008-02-07	cross	1	0	0	0	0
-2.44715	10.0681	2008-02-07	cross	1	0	0	0	0
-2.44715	10.0681	2008-02-07	cross	2	0	0	0	0
-2.44715	10.0681	2008-02-07	cross	8	0	0	0	0
-2.44715	10.0681	2008-02-07	cross	5	0	0	0	0
-2.44715	10.0681	2008-02-07	cross	5	0	0	0	0
-2.44715	10.0681	2008-02-07	cross	4	0	0	0	0
-2.44715	10.0681	2008-02-07	cross	1	0	0	0	0
-2.44715	10.0681	2008-02-07	cross	1	0	0	0	0
-2.44715	10.0681	2008-02-07	cross	1	0	0	0	0
-2.44715	10.0681	2008-02-07	cross	1	0	0	0	0
-2.44715	10.0681	2008-02-07	cross	1	0	0	0	0
-2.44715	10.0681	2008-02-07	cross	2	0	0	0	0
-2.44715	10.0681	2008-02-07	cross	2	0	0	0	0
-2.44715	10.0681	2008-02-07	cross	6	0	0	0	0
-2.44715	10.0681	2008-02-07	cross	7	0	0	1	0
-2.44715	10.0681	2008-02-07	cross	6	0	0	0	0
-2.44715	10.0681	2008-02-07	cross	2	0	0	0	0
-2.44715	10.0681	2008-02-07	cross	4	0	0	0	0
-2.44715	10.0681	2008-02-07	cross	2	0	0	0	0
-2.44715	10.0681	2008-02-07	cross	3	0	0	1	0
-2.44715	10.0681	2008-02-07	cross	4	0	0	0	0
-2.44715	10.0681	2008-02-07	cross	5	0	0	0	0
-2.44715	10.0681	2008-02-07	cross	6	0	0	0	0
-2.44715	10.0681	2008-02-07	cross	1	0	0	0	0
-2.44715	10.0681	2008-02-07	cross	3	0	1	0	0
-2.44715	10.0681	2008-02-07	cross	3	0	0	0	0
-2.44715	10.0681	2008-02-07	cross	4	0	0	0	0
-2.44715	10.0681	2008-02-07	cross	5	0	0	0	0
-2.44715	10.0681	2008-02-07	cross	2	0	0	0	0
-2.44715	10.0681	2008-02-07	cross	3	0	0	0	0
-2.44715	10.0681	2008-02-07	cross	6	0	0	0	0
-2.46456	10.1973	2008-02-19	cross	8	0	0	1	0
-2.46456	10.1973	2008-02-19	cross	9	0	0	0	0
-2.46456	10.1973	2008-02-19	cross	3	0	0	0	0
-2.46456	10.1973	2008-02-19	cross	9	0	0	1	0
-2.46456	10.1973	2008-02-19	cross	7	0	0	0	0
-2.46456	10.1973	2008-02-19	cross	8	0	0	0	0
-2.46456	10.1973	2008-02-19	taurin	7	0	0	0	0
-2.46456	10.1973	2008-02-19	taurin	7	0	0	0	0
-2.46456	10.1973	2008-02-19	taurin	6	0	0	0	0
-2.46456	10.1973	2008-02-19	cross	8	0	0	0	0
-2.46456	10.1973	2008-02-19	cross	7	0	0	0	0
-2.46456	10.1973	2008-02-19	taurin	3	0	0	0	0
-2.46456	10.1973	2008-02-19	taurin	11	0	1	0	0
-2.46456	10.1973	2008-02-19	taurin	6	0	0	0	0
-2.46456	10.1973	2008-02-19	cross	3	0	0	0	0
-2.46456	10.1973	2008-02-19	cross	8	0	0	0	0
-2.46456	10.1973	2008-02-19	cross	1	0	0	0	0
-2.46456	10.1973	2008-02-19	cross	6	0	0	0	0
-2.46456	10.1973	2008-02-19	taurin	5	0	0	0	0
-2.46456	10.1973	2008-02-19	cross	7	0	0	0	0
-2.46456	10.1973	2008-02-19	cross	5	0	0	0	0
-2.46456	10.1973	2008-02-19	taurin	8	0	0	0	0
-2.46456	10.1973	2008-02-19	taurin	5	0	0	0	0
-2.46456	10.1973	2008-02-19	taurin	2	0	0	0	0
-2.46456	10.1973	2008-02-19	taurin	7	0	0	1	0
-2.46456	10.1973	2008-02-19	cross	2	0	0	0	0
-2.46456	10.1973	2008-02-19	cross	4	0	0	0	0
-2.46456	10.1973	2008-02-19	cross	2	0	0	0	0
-2.46456	10.1973	2008-02-19	cross	5	0	0	0	0
-2.46456	10.1973	2008-02-19	taurin	6	0	0	0	0
-2.46456	10.1973	2008-02-19	cross	9	0	0	0	0
-2.46456	10.1973	2008-02-19	cross	7	0	0	0	0
-2.46456	10.1973	2008-02-19	taurin	3	0	0	0	0
-2.46456	10.1973	2008-02-19	taurin	4	0	0	0	0
-2.46456	10.1973	2008-02-19	taurin	4	0	0	0	0
-2.46456	10.1973	2008-02-19	taurin	8	0	0	0	0
-2.46456	10.1973	2008-02-19	cross	8	0	0	0	0
-2.46456	10.1973	2008-02-19	taurin	5	0	0	0	0
-2.46456	10.1973	2008-02-19	cross	6	0	0	0	0
-2.46456	10.1973	2008-02-19	cross	6	0	0	0	0
-2.46456	10.1973	2008-02-19	cross	10	0	0	0	0
-2.46456	10.1973	2008-02-19	cross	1	0	0	0	0
-2.46456	10.1973	2008-02-19	cross	1	0	0	0	0
-2.46456	10.1973	2008-02-19	cross	5	0	0	0	0
-2.46456	10.1973	2008-02-19	cross	2	0	0	0	0
-2.46456	10.1973	2008-02-19	cross	2	0	0	0	0
-2.46456	10.1973	2008-02-19	cross	6	0	0	0	0
-2.46456	10.1973	2008-02-19	cross	3	0	0	0	0
-2.46456	10.1973	2008-02-19	cross	4	0	0	1	0
-2.46456	10.1973	2008-02-19	cross	2	0	0	0	0
-2.46578	10.3336	2008-02-21	cross	7	0	0	1	0
-2.46578	10.3336	2008-02-21	cross	6	0	0	1	0
-2.46578	10.3336	2008-02-21	cross	8	0	0	0	0
-2.46578	10.3336	2008-02-21	cross	9	0	0	0	0
-2.46578	10.3336	2008-02-21	cross	10	0	0	1	0
-2.46578	10.3336	2008-02-21	cross	5	0	0	1	0
-2.46578	10.3336	2008-02-21	cross	7	0	0	1	0
-2.46578	10.3336	2008-02-21	cross	8	0	0	1	0
-2.46578	10.3336	2008-02-21	cross	6	0	0	0	0
-2.46578	10.3336	2008-02-21	cross	7	0	0	0	0
-2.46578	10.3336	2008-02-21	cross	10	0	0	1	0
-2.46578	10.3336	2008-02-21	zebu	3	0	0	0	0
-2.46578	10.3336	2008-02-21	cross	9	0	0	0	0
-2.46578	10.3336	2008-02-21	cross	3	0	0	0	0
-2.46578	10.3336	2008-02-21	cross	2	0	0	1	0
-2.46578	10.3336	2008-02-21	cross	2	0	0	0	0
-2.46578	10.3336	2008-02-21	cross	2	0	0	0	0
-2.46578	10.3336	2008-02-21	cross	2	0	0	0	0
-2.46578	10.3336	2008-02-21	cross	2	0	0	0	0
-2.46578	10.3336	2008-02-21	cross	15	0	0	0	0
-2.46578	10.3336	2008-02-21	cross	2	0	0	0	0
-2.46578	10.3336	2008-02-21	cross	3	0	0	1	0
-2.46578	10.3336	2008-02-21	cross	2	0	0	0	0
-2.46578	10.3336	2008-02-21	zebu	2	0	0	0	0
-2.46578	10.3336	2008-02-21	cross	2	0	0	0	0
-2.46578	10.3336	2008-02-21	cross	2	0	0	0	0
-2.46578	10.3336	2008-02-21	cross	2	0	0	1	0
-2.46578	10.3336	2008-02-21	zebu	2	0	0	0	0
-2.46578	10.3336	2008-02-21	cross	3	0	0	0	0
-2.46578	10.3336	2008-02-21	cross	2	0	0	0	0
-2.46578	10.3336	2008-02-21	cross	3	0	0	0	0
-2.46578	10.3336	2008-02-21	cross	2	0	0	0	0
-2.46578	10.3336	2008-02-21	cross	3	0	0	0	0
-2.46578	10.3336	2008-02-21	cross	2	0	0	0	0
-2.46578	10.3336	2008-02-21	cross	2	0	0	0	0
-2.46578	10.3336	2008-02-21	cross	2	0	0	0	0
-2.46578	10.3336	2008-02-21	cross	2	0	0	0	0
-2.46578	10.3336	2008-02-21	cross	6	0	0	0	0
-2.46578	10.3336	2008-02-21	zebu	3	0	0	0	0
-2.46578	10.3336	2008-02-21	cross	12	0	0	0	0
-2.46578	10.3336	2008-02-21	cross	10	0	0	0	0
-2.46578	10.3336	2008-02-21	cross	8	0	0	0	0
-2.46578	10.3336	2008-02-21	cross	7	0	0	0	0
-2.46578	10.3336	2008-02-21	cross	3	0	0	0	0
-2.46578	10.3336	2008-02-21	cross	6	0	1	0	0
-2.46578	10.3336	2008-02-21	cross	7	0	0	0	0
-2.46578	10.3336	2008-02-21	cross	7	0	0	0	0
-2.46578	10.3336	2008-02-21	cross	11	0	0	0	0
-2.46578	10.3336	2008-02-21	cross	9	0	0	0	0
-2.46578	10.3336	2008-02-21	cross	5	0	0	0	0
-2.50081	10.6764	2008-03-02	cross	2	0	0	1	0
-2.50081	10.6764	2008-03-02	cross	2	1	0	1	1
-2.50081	10.6764	2008-03-02	cross	2	1	0	0	0
-2.50081	10.6764	2008-03-02	cross	2	0	0	0	0
-2.50081	10.6764	2008-03-02	cross	1	0	0	0	0
-2.50081	10.6764	2008-03-02	cross	1	0	0	0	0
-2.50081	10.6764	2008-03-02	cross	2	0	0	0	0
-2.50081	10.6764	2008-03-02	cross	3	0	0	1	0
-2.50081	10.6764	2008-03-02	cross	4	0	0	0	0
-2.50081	10.6764	2008-03-02	cross	3	0	0	1	0
-2.50081	10.6764	2008-03-02	zebu	2	0	0	0	0
-2.50081	10.6764	2008-03-02	cross	4	0	0	0	0
-2.50081	10.6764	2008-03-02	cross	8	1	0	1	1
-2.50081	10.6764	2008-03-02	taurin	10	0	0	1	0
-2.50081	10.6764	2008-03-02	taurin	12	0	0	0	0
-2.50081	10.6764	2008-03-02	taurin	10	0	0	0	0
-2.50081	10.6764	2008-03-02	taurin	10	0	0	0	0
-2.50081	10.6764	2008-03-02	taurin	12	0	0	1	0
-2.50081	10.6764	2008-03-02	taurin	12	0	0	1	0
-2.50081	10.6764	2008-03-02	taurin	6	0	0	0	0
-2.50081	10.6764	2008-03-02	cross	3	0	0	1	0
-2.50081	10.6764	2008-03-02	taurin	12	1	0	0	0
-2.50081	10.6764	2008-03-02	cross	6	1	0	0	0
-2.50081	10.6764	2008-03-02	cross	8	0	0	0	0
-2.50081	10.6764	2008-03-02	cross	4	0	0	0	0
-2.50081	10.6764	2008-03-02	cross	12	0	0	1	0
-2.50081	10.6764	2008-03-02	cross	4	1	0	1	1
-2.50081	10.6764	2008-03-02	taurin	12	0	0	1	0
-2.50081	10.6764	2008-03-02	cross	10	0	0	0	0
-2.50081	10.6764	2008-03-02	cross	8	0	0	0	0
-2.50081	10.6764	2008-03-02	taurin	3	0	0	1	0
-2.50081	10.6764	2008-03-02	cross	10	0	0	0	0
-2.50081	10.6764	2008-03-02	taurin	12	0	0	0	0
-2.50081	10.6764	2008-03-02	cross	4	1	0	1	1
-2.50081	10.6764	2008-03-02	cross	4	0	0	0	0
-2.50081	10.6764	2008-03-02	cross	3	0	0	0	0
-2.50081	10.6764	2008-03-02	taurin	12	0	0	0	0
-2.50081	10.6764	2008-03-02	zebu	13	0	0	1	0
-2.50081	10.6764	2008-03-02	zebu	3	0	0	0	0
-2.50081	10.6764	2008-03-02	zebu	2	1	0	1	1
-2.50081	10.6764	2008-03-02	cross	10	0	0	0	0
-2.50081	10.6764	2008-03-02	cross	3	0	0	0	0
-2.50081	10.6764	2008-03-02	zebu	4	0	0	0	0
-2.50081	10.6764	2008-03-02	cross	5	0	0	0	0
-2.50081	10.6764	2008-03-02	cross	4	0	0	0	0
-2.50081	10.6764	2008-03-02	cross	6	0	0	0	0
-2.50081	10.6764	2008-03-02	cross	1	0	0	0	0
-2.50081	10.6764	2008-03-02	taurin	10	0	0	1	0
-2.50081	10.6764	2008-03-02	zebu	4	1	0	1	1
-2.50081	10.6764	2008-03-02	zebu	10	0	0	0	0
-2.80323	10.77732	2008-03-02	taurin	10	0	0	0	0
-2.80323	10.77732	2008-03-02	taurin	4	0	0	0	0
-2.80323	10.77732	2008-03-02	taurin	8	0	0	0	0
-2.80323	10.77732	2008-03-02	taurin	10	0	0	0	0
-2.80323	10.77732	2008-03-02	taurin	4	0	0	0	0
-2.80323	10.77732	2008-03-02	taurin	7	0	0	0	0
-2.80323	10.77732	2008-03-02	taurin	10	0	0	0	0
-2.80323	10.77732	2008-03-02	taurin	3	0	0	0	0
-2.80323	10.77732	2008-03-02	taurin	2	0	0	0	0
-2.80323	10.77732	2008-03-02	taurin	1	0	0	0	0
-2.80323	10.77732	2008-03-02	taurin	12	0	0	0	0
-2.80323	10.77732	2008-03-02	taurin	8	0	0	0	0
-2.80323	10.77732	2008-03-02	taurin	10	0	0	0	0
-2.80323	10.77732	2008-03-02	taurin	5	0	0	0	0
-2.80323	10.77732	2008-03-02	taurin	8	0	0	0	0
-2.80323	10.77732	2008-03-02	taurin	4	0	0	0	0
-2.80323	10.77732	2008-03-02	taurin	10	0	0	0	0
-2.80323	10.77732	2008-03-02	taurin	2	0	0	0	0
-2.80323	10.77732	2008-03-02	taurin	1	0	0	0	0
-2.80323	10.77732	2008-03-02	taurin	10	0	0	0	0
-2.80323	10.77732	2008-03-02	taurin	6	0	0	0	0
-2.80323	10.77732	2008-03-02	taurin	5	0	0	0	0
-2.80323	10.77732	2008-03-02	taurin	8	0	0	0	0
-2.80323	10.77732	2008-03-02	taurin	3	1	0	1	1
-2.80323	10.77732	2008-03-02	taurin	10	1	0	0	0
-2.80323	10.77732	2008-03-02	taurin	12	0	0	0	0
-2.80323	10.77732	2008-03-02	taurin	2	0	0	0	0
-2.80323	10.77732	2008-03-02	taurin	3	0	0	0	0
-2.80323	10.77732	2008-03-02	taurin	2	0	0	0	0
-2.80323	10.77732	2008-03-02	taurin	8	0	0	0	0
-2.80323	10.77732	2008-03-02	taurin	1	1	0	0	0
-2.80323	10.77732	2008-03-02	cross	8	0	0	1	0
-2.80323	10.77732	2008-03-02	taurin	10	0	0	1	0
-2.80323	10.77732	2008-03-02	taurin	8	0	0	0	0
-2.80323	10.77732	2008-03-02	taurin	10	0	0	0	0
-2.80323	10.77732	2008-03-02	taurin	8	1	0	0	0
-2.80323	10.77732	2008-03-02	taurin	10	0	0	1	0
-2.80323	10.77732	2008-03-02	taurin	1	0	0	0	0
-2.80323	10.77732	2008-03-02	taurin	2	0	0	0	0
-2.80323	10.77732	2008-03-02	taurin	1	0	0	0	0
-2.80323	10.77732	2008-03-02	taurin	2	0	0	0	0
-2.80323	10.77732	2008-03-02	taurin	10	0	0	0	0
-2.80323	10.77732	2008-03-02	taurin	4	1	0	1	1
-2.80323	10.77732	2008-03-02	taurin	5	0	0	0	0
-2.80323	10.77732	2008-03-02	taurin	10	1	0	1	1
-2.80323	10.77732	2008-03-02	taurin	8	0	0	0	0
-2.80323	10.77732	2008-03-02	taurin	10	0	0	1	0
-2.80323	10.77732	2008-03-02	taurin	10	1	0	0	0
-2.80323	10.77732	2008-03-02	taurin	8	0	1	0	0
-2.80323	10.77732	2008-03-02	taurin	3	0	0	0	0
-2.24826	9.87517	2008-02-11	taurin	6	0	0	0	0
-2.24826	9.87517	2008-02-11	taurin	7	0	0	0	0
-2.24826	9.87517	2008-02-11	taurin	4	0	0	0	0
-2.24826	9.87517	2008-02-11	taurin	5	0	0	0	0
-2.24826	9.87517	2008-02-11	taurin	3	0	0	0	0
-2.24826	9.87517	2008-02-11	taurin	4	0	0	0	0
-2.24826	9.87517	2008-02-11	taurin	7	0	0	0	0
-2.24826	9.87517	2008-02-11	taurin	2	0	0	0	0
-2.24826	9.87517	2008-02-11	taurin	7	0	0	0	0
-2.24826	9.87517	2008-02-11	taurin	2	0	0	0	0
-2.24826	9.87517	2008-02-11	taurin	6	0	0	0	0
-2.24826	9.87517	2008-02-11	taurin	2	0	0	0	0
-2.24826	9.87517	2008-02-11	taurin	2	0	0	0	0
-2.24826	9.87517	2008-02-11	taurin	2	0	0	0	0
-2.24826	9.87517	2008-02-11	taurin	2	0	0	0	0
-2.24826	9.87517	2008-02-11	taurin	2	0	0	0	0
-2.24826	9.87517	2008-02-11	taurin	3	1	0	0	0
-2.24826	9.87517	2008-02-11	taurin	3	1	0	0	0
-2.24826	9.87517	2008-02-11	taurin	6	1	0	0	0
-2.24826	9.87517	2008-02-11	taurin	3	0	0	0	0
-2.24826	9.87517	2008-02-11	taurin	7	1	0	0	0
-2.24826	9.87517	2008-02-11	taurin	7	0	0	0	0
-2.24826	9.87517	2008-02-11	taurin	5	0	0	0	0
-2.24826	9.87517	2008-02-11	taurin	8	1	0	0	0
-2.24826	9.87517	2008-02-11	taurin	3	0	0	0	0
-2.24826	9.87517	2008-02-11	taurin	7	0	0	0	0
-2.24826	9.87517	2008-02-11	taurin	7	0	1	0	0
-2.24826	9.87517	2008-02-11	taurin	2	0	0	0	0
-2.24826	9.87517	2008-02-11	taurin	2	1	0	0	0
-2.24826	9.87517	2008-02-11	taurin	5	0	0	0	0
-2.24826	9.87517	2008-02-11	taurin	2	0	0	0	0
-2.24826	9.87517	2008-02-11	taurin	2	1	0	0	0
-2.24826	9.87517	2008-02-11	taurin	7	0	0	0	0
-2.24826	9.87517	2008-02-11	taurin	2	0	0	0	0
-2.24826	9.87517	2008-02-11	taurin	1	0	0	0	0
-2.24826	9.87517	2008-02-11	taurin	6	0	0	0	0
-2.24826	9.87517	2008-02-11	taurin	3	0	0	0	0
-2.24826	9.87517	2008-02-11	taurin	5	0	0	0	0
-2.24826	9.87517	2008-02-11	taurin	7	1	0	0	0
-2.24826	9.87517	2008-02-11	taurin	2	0	0	0	0
-2.24826	9.87517	2008-02-11	taurin	4	0	0	0	0
-2.24826	9.87517	2008-02-11	taurin	7	0	0	0	0
-2.24826	9.87517	2008-02-11	taurin	2	0	0	0	0
-2.24826	9.87517	2008-02-11	taurin	1	0	0	0	0
-2.24826	9.87517	2008-02-11	taurin	3	0	0	0	0
-2.24826	9.87517	2008-02-11	taurin	3	0	0	0	0
-2.24826	9.87517	2008-02-11	taurin	1	0	0	0	0
-2.24826	9.87517	2008-02-11	taurin	1	1	0	0	0
-2.24611	10.2094	2008-02-20	cross	2	0	0	0	0
-2.24611	10.2094	2008-02-20	cross	10	0	0	0	0
-2.24611	10.2094	2008-02-20	cross	9	0	0	0	0
-2.24611	10.2094	2008-02-20	cross	3	0	1	0	0
-2.24611	10.2094	2008-02-20	cross	8	0	0	0	0
-2.24611	10.2094	2008-02-20	cross	9	0	0	0	0
-2.24611	10.2094	2008-02-20	zebu	8	0	0	0	0
-2.24611	10.2094	2008-02-20	zebu	7	0	0	0	0
-2.24611	10.2094	2008-02-20	zebu	9	0	0	0	0
-2.24611	10.2094	2008-02-20	zebu	10	0	0	0	0
-2.24611	10.2094	2008-02-20	zebu	10	0	0	0	0
-2.24611	10.2094	2008-02-20	zebu	9	0	0	1	0
-2.24611	10.2094	2008-02-20	zebu	8	0	0	0	0
-2.24611	10.2094	2008-02-20	zebu	3	0	0	0	0
-2.24611	10.2094	2008-02-20	cross	6	0	0	0	0
-2.24611	10.2094	2008-02-20	zebu	3	0	0	0	0
-2.24611	10.2094	2008-02-20	zebu	6	0	0	0	0
-2.24611	10.2094	2008-02-20	zebu	1	0	0	1	0
-2.24611	10.2094	2008-02-20	zebu	7	0	0	0	0
-2.24611	10.2094	2008-02-20	zebu	2	0	0	0	0
-2.24611	10.2094	2008-02-20	zebu	7	0	0	0	0
-2.24611	10.2094	2008-02-20	zebu	3	0	0	0	0
-2.24611	10.2094	2008-02-20	zebu	1	0	0	0	0
-2.24611	10.2094	2008-02-20	zebu	3	0	0	0	0
-2.24611	10.2094	2008-02-20	zebu	2	0	0	0	0
-2.24611	10.2094	2008-02-20	zebu	1	0	0	0	0
-2.24611	10.2094	2008-02-20	zebu	2	0	0	0	0
-2.24611	10.2094	2008-02-20	zebu	3	0	0	0	0
-2.24611	10.2094	2008-02-20	zebu	2	0	0	0	0
-2.24611	10.2094	2008-02-20	zebu	1	0	0	0	0
-2.24611	10.2094	2008-02-20	zebu	5	0	0	0	0
-2.24611	10.2094	2008-02-20	zebu	2	0	0	0	0
-2.24611	10.2094	2008-02-20	zebu	1	0	0	0	0
-2.24611	10.2094	2008-02-20	zebu	2	0	0	0	0
-2.24611	10.2094	2008-02-20	zebu	2	0	0	0	0
-2.24611	10.2094	2008-02-20	zebu	1	0	0	0	0
-2.24611	10.2094	2008-02-20	zebu	1	0	0	0	0
-2.24611	10.2094	2008-02-20	zebu	2	0	0	0	0
-2.24611	10.2094	2008-02-20	zebu	2	0	0	0	0
-2.24611	10.2094	2008-02-20	zebu	1	0	0	0	0
-2.24611	10.2094	2008-02-20	zebu	2	0	0	0	0
-2.24611	10.2094	2008-02-20	zebu	8	0	0	0	0
-2.24611	10.2094	2008-02-20	zebu	3	0	0	0	0
-2.24611	10.2094	2008-02-20	zebu	6	0	0	0	0
-2.24611	10.2094	2008-02-20	zebu	2	0	0	0	0
-2.24611	10.2094	2008-02-20	zebu	3	0	0	0	0
-2.24611	10.2094	2008-02-20	zebu	1	0	0	0	0
-2.24611	10.2094	2008-02-20	zebu	2	0	0	0	0
-2.24611	10.2094	2008-02-20	zebu	1	0	0	0	0
-2.24611	10.2094	2008-02-20	zebu	2	0	0	0	0
-2.27031	10.8667	2008-03-03	cross	2	0	0	0	0
-2.27031	10.8667	2008-03-03	cross	5	1	0	0	0
-2.27031	10.8667	2008-03-03	cross	7	0	0	1	0
-2.27031	10.8667	2008-03-03	cross	8	0	0	0	0
-2.27031	10.8667	2008-03-03	cross	8	0	0	0	0
-2.27031	10.8667	2008-03-03	cross	4	0	0	0	0
-2.27031	10.8667	2008-03-03	zebu	3	0	0	0	0
-2.27031	10.8667	2008-03-03	cross	6	0	0	0	0
-2.27031	10.8667	2008-03-03	cross	1	0	0	0	0
-2.27031	10.8667	2008-03-03	cross	1	0	0	1	0
-2.27031	10.8667	2008-03-03	taurin	2	0	0	0	0
-2.27031	10.8667	2008-03-03	cross	2	0	0	0	0
-2.27031	10.8667	2008-03-03	cross	7	0	0	0	0
-2.27031	10.8667	2008-03-03	cross	7	0	0	0	0
-2.27031	10.8667	2008-03-03	cross	8	0	0	1	0
-2.27031	10.8667	2008-03-03	cross	3	0	0	0	0
-2.27031	10.8667	2008-03-03	cross	4	0	0	0	0
-2.27031	10.8667	2008-03-03	cross	4	0	0	0	0
-2.27031	10.8667	2008-03-03	cross	2	0	0	0	0
-2.27031	10.8667	2008-03-03	cross	4	0	0	0	0
-2.27031	10.8667	2008-03-03	cross	3	0	0	0	0
-2.27031	10.8667	2008-03-03	cross	3	0	0	0	0
-2.27031	10.8667	2008-03-03	zebu	7	1	0	0	0
-2.27031	10.8667	2008-03-03	cross	6	0	0	1	0
-2.27031	10.8667	2008-03-03	cross	5	0	0	0	0
-2.27031	10.8667	2008-03-03	cross	3	0	0	0	0
-2.27031	10.8667	2008-03-03	cross	4	0	0	0	0
-2.27031	10.8667	2008-03-03	zebu	6	0	0	0	0
-2.27031	10.8667	2008-03-03	zebu	6	0	0	0	0
-2.27031	10.8667	2008-03-03	zebu	7	0	0	0	0
-2.27031	10.8667	2008-03-03	zebu	9	1	0	0	0
-2.27031	10.8667	2008-03-03	zebu	6	0	0	0	0
-2.27031	10.8667	2008-03-03	zebu	4	1	0	0	0
-2.27031	10.8667	2008-03-03	cross	4	0	0	1	0
-2.27031	10.8667	2008-03-03	cross	3	0	0	0	0
-2.27031	10.8667	2008-03-03	cross	2	0	0	1	0
-2.27031	10.8667	2008-03-03	cross	7	0	0	0	0
-2.27031	10.8667	2008-03-03	cross	3	0	0	0	0
-2.27031	10.8667	2008-03-03	cross	7	1	0	0	0
-2.27031	10.8667	2008-03-03	cross	6	0	0	0	0
-2.27031	10.8667	2008-03-03	cross	2	0	0	0	0
-2.27031	10.8667	2008-03-03	cross	8	0	0	0	0
-2.27031	10.8667	2008-03-03	cross	1	0	0	0	0
-2.27031	10.8667	2008-03-03	cross	2	0	0	0	0
-2.27031	10.8667	2008-03-03	cross	8	0	0	0	0
-2.27031	10.8667	2008-03-03	cross	7	0	0	1	0
-2.27031	10.8667	2008-03-03	cross	3	0	0	0	0
-2.27031	10.8667	2008-03-03	cross	5	0	0	0	0
-2.27031	10.8667	2008-03-03	cross	9	0	0	0	0
-2.27031	10.8667	2008-03-03	cross	2	0	0	1	0
-2.17787	10.3373	2008-03-04	taurin	6	1	0	0	0
-2.17787	10.3373	2008-03-04	taurin	6	0	0	0	0
-2.17787	10.3373	2008-03-04	taurin	8	1	0	0	0
-2.17787	10.3373	2008-03-04	taurin	5	0	0	0	0
-2.17787	10.3373	2008-03-04	taurin	2	0	0	1	0
-2.17787	10.3373	2008-03-04	cross	8	0	0	0	0
-2.17787	10.3373	2008-03-04	taurin	9	1	0	0	0
-2.17787	10.3373	2008-03-04	cross	10	0	0	0	0
-2.17787	10.3373	2008-03-04	cross	9	1	0	0	0
-2.17787	10.3373	2008-03-04	taurin	2	0	1	0	0
-2.17787	10.3373	2008-03-04	taurin	7	0	0	0	0
-2.17787	10.3373	2008-03-04	taurin	2	1	0	0	0
-2.17787	10.3373	2008-03-04	cross	9	0	0	0	0
-2.17787	10.3373	2008-03-04	cross	8	1	0	0	0
-2.17787	10.3373	2008-03-04	cross	6	0	0	0	0
-2.17787	10.3373	2008-03-04	cross	3	0	0	0	0
-2.17787	10.3373	2008-03-04	cross	6	0	0	0	0
-2.17787	10.3373	2008-03-04	taurin	6	0	0	0	0
-2.17787	10.3373	2008-03-04	cross	2	0	0	0	0
-2.17787	10.3373	2008-03-04	cross	3	0	0	0	0
-2.17787	10.3373	2008-03-04	cross	1	0	0	0	0
-2.17787	10.3373	2008-03-04	cross	3	0	0	0	0
-2.17787	10.3373	2008-03-04	cross	1	1	0	0	0
-2.17787	10.3373	2008-03-04	cross	1	1	0	0	0
-2.17787	10.3373	2008-03-04	cross	2	1	0	0	0
-2.17787	10.3373	2008-03-04	cross	2	1	0	0	0
-2.17787	10.3373	2008-03-04	cross	1	1	0	0	0
-2.17787	10.3373	2008-03-04	cross	2	0	0	0	0
-2.17787	10.3373	2008-03-04	cross	1	0	0	0	0
-2.17787	10.3373	2008-03-04	cross	1	0	0	0	0
-2.17787	10.3373	2008-03-04	cross	2	1	0	0	0
-2.17787	10.3373	2008-03-04	cross	5	0	0	0	0
-2.17787	10.3373	2008-03-04	cross	6	1	0	0	0
-2.17787	10.3373	2008-03-04	cross	8	1	0	0	0
-2.17787	10.3373	2008-03-04	taurin	9	1	0	0	0
-2.17787	10.3373	2008-03-04	cross	5	0	0	0	0
-2.17787	10.3373	2008-03-04	cross	3	1	0	0	0
-2.17787	10.3373	2008-03-04	cross	10	0	0	0	0
-2.17787	10.3373	2008-03-04	cross	2	1	0	0	0
-2.17787	10.3373	2008-03-04	cross	3	1	0	0	0
-2.17787	10.3373	2008-03-04	cross	2	0	0	0	0
-2.17787	10.3373	2008-03-04	cross	6	1	0	0	0
-2.17787	10.3373	2008-03-04	taurin	7	0	0	0	0
-2.17787	10.3373	2008-03-04	taurin	8	1	0	0	0
-2.17787	10.3373	2008-03-04	cross	3	0	1	0	0
-2.17787	10.3373	2008-03-04	cross	6	1	1	0	0
-2.17787	10.3373	2008-03-04	cross	5	1	0	0	0
-2.17787	10.3373	2008-03-04	taurin	7	0	0	0	0
-2.17787	10.3373	2008-03-04	cross	6	1	0	0	0
-2.17787	10.3373	2008-03-04	taurin	8	1	0	0	0
-2.1151	9.74629	2008-03-04	cross	2	0	0	1	0
-2.1151	9.74629	2008-03-04	cross	2	1	0	0	0
-2.1151	9.74629	2008-03-04	cross	2	0	0	0	0
-2.1151	9.74629	2008-03-04	cross	3	0	0	1	0
-2.1151	9.74629	2008-03-04	cross	8	0	0	0	0
-2.1151	9.74629	2008-03-04	cross	1	0	0	0	0
-2.1151	9.74629	2008-03-04	cross	2	0	0	1	0
-2.1151	9.74629	2008-03-04	cross	5	0	0	0	0
-2.1151	9.74629	2008-03-04	cross	3	0	0	0	0
-2.1151	9.74629	2008-03-04	cross	2	1	0	0	0
-2.1151	9.74629	2008-03-04	cross	9	0	0	0	0
-2.1151	9.74629	2008-03-04	cross	4	0	0	0	0
-2.1151	9.74629	2008-03-04	cross	6	0	0	0	0
-2.1151	9.74629	2008-03-04	cross	3	1	0	0	0
-2.1151	9.74629	2008-03-04	cross	8	0	0	0	0
-2.1151	9.74629	2008-03-04	cross	6	0	0	0	0
-2.1151	9.74629	2008-03-04	cross	7	1	0	0	0
-2.1151	9.74629	2008-03-04	cross	1	0	0	1	0
-2.1151	9.74629	2008-03-04	cross	7	0	0	0	0
-2.1151	9.74629	2008-03-04	cross	2	1	0	0	0
-2.1151	9.74629	2008-03-04	taurin	8	0	0	0	0
-2.1151	9.74629	2008-03-04	cross	2	0	0	0	0
-2.1151	9.74629	2008-03-04	cross	7	1	0	0	0
-2.1151	9.74629	2008-03-04	cross	10	0	0	1	0
-2.1151	9.74629	2008-03-04	cross	2	0	0	0	0
-2.1151	9.74629	2008-03-04	cross	10	1	0	0	0
-2.1151	9.74629	2008-03-04	taurin	11	0	0	0	0
-2.1151	9.74629	2008-03-04	cross	7	1	0	0	0
-2.1151	9.74629	2008-03-04	taurin	9	1	0	1	1
-2.1151	9.74629	2008-03-04	cross	9	1	0	1	1
-2.1151	9.74629	2008-03-04	cross	6	0	0	0	0
-2.1151	9.74629	2008-03-04	cross	7	1	0	0	0
-2.1151	9.74629	2008-03-04	cross	1	0	0	0	0
-2.1151	9.74629	2008-03-04	cross	5	1	0	0	0
-2.1151	9.74629	2008-03-04	cross	8	1	0	0	0
-2.1151	9.74629	2008-03-04	cross	8	0	0	0	0
-2.1151	9.74629	2008-03-04	cross	2	0	0	0	0
-2.1151	9.74629	2008-03-04	taurin	7	0	0	0	0
-2.1151	9.74629	2008-03-04	cross	6	1	0	0	0
-2.1151	9.74629	2008-03-04	cross	2	1	0	0	0
-2.1151	9.74629	2008-03-04	cross	3	1	0	0	0
-2.1151	9.74629	2008-03-04	cross	3	0	0	0	0
-2.1151	9.74629	2008-03-04	cross	1	0	0	0	0
-2.1151	9.74629	2008-03-04	cross	2	0	0	0	0
-2.1151	9.74629	2008-03-04	cross	1	0	0	0	0
-2.1151	9.74629	2008-03-04	cross	2	1	0	0	0
-2.1151	9.74629	2008-03-04	cross	9	0	0	0	0
-2.1151	9.74629	2008-03-04	taurin	10	1	0	0	0
-2.1151	9.74629	2008-03-04	cross	2	0	0	0	0
-2.1151	9.74629	2008-03-04	taurin	11	0	0	0	0
-2.13077	9.84325	2008-02-09	taurin	5	1	0	0	0
-2.13077	9.84325	2008-02-09	cross	7	1	0	0	0
-2.13077	9.84325	2008-02-09	cross	4	1	0	0	0
-2.13077	9.84325	2008-02-09	cross	3	1	0	0	0
-2.13077	9.84325	2008-02-09	cross	2	1	0	0	0
-2.13077	9.84325	2008-02-09	cross	5	1	0	0	0
-2.13077	9.84325	2008-02-09	cross	1	1	0	0	0
-2.13077	9.84325	2008-02-09	cross	2	1	0	0	0
-2.13077	9.84325	2008-02-09	cross	5	0	0	0	0
-2.13077	9.84325	2008-02-09	cross	7	1	0	0	0
-2.13077	9.84325	2008-02-09	cross	5	0	0	0	0
-2.13077	9.84325	2008-02-09	cross	5	0	0	0	0
-2.13077	9.84325	2008-02-09	cross	4	1	0	0	0
-2.13077	9.84325	2008-02-09	taurin	7	1	0	0	0
-2.13077	9.84325	2008-02-09	cross	5	0	0	1	0
-2.13077	9.84325	2008-02-09	cross	2	0	0	0	0
-2.13077	9.84325	2008-02-09	cross	5	0	0	0	0
-2.13077	9.84325	2008-02-09	cross	2	0	0	0	0
-2.13077	9.84325	2008-02-09	cross	2	0	0	0	0
-2.13077	9.84325	2008-02-09	cross	2	0	0	1	0
-2.13077	9.84325	2008-02-09	cross	6	0	0	0	0
-2.13077	9.84325	2008-02-09	cross	2	1	0	1	1
-2.13077	9.84325	2008-02-09	cross	3	0	1	0	0
-2.13077	9.84325	2008-02-09	taurin	5	1	0	0	0
-2.13077	9.84325	2008-02-09	taurin	6	0	0	0	0
-2.13077	9.84325	2008-02-09	cross	3	1	1	0	0
-2.13077	9.84325	2008-02-09	taurin	7	0	0	0	0
-2.13077	9.84325	2008-02-09	cross	4	0	1	0	0
-2.13077	9.84325	2008-02-09	taurin	5	0	0	0	0
-2.13077	9.84325	2008-02-09	taurin	5	0	0	0	0
-2.13077	9.84325	2008-02-09	taurin	2	0	0	0	0
-2.13077	9.84325	2008-02-09	taurin	2	0	0	1	0
-2.13077	9.84325	2008-02-09	cross	1	0	0	0	0
-2.13077	9.84325	2008-02-09	taurin	2	0	0	0	0
-2.13077	9.84325	2008-02-09	cross	3	0	0	0	0
-2.13077	9.84325	2008-02-09	cross	2	0	0	0	0
-2.13077	9.84325	2008-02-09	cross	2	0	0	0	0
-2.13077	9.84325	2008-02-09	cross	2	1	0	0	0
-2.13077	9.84325	2008-02-09	cross	1	0	0	0	0
-2.13077	9.84325	2008-02-09	cross	7	0	0	0	0
-2.13077	9.84325	2008-02-09	cross	7	0	0	0	0
-2.13077	9.84325	2008-02-09	cross	3	1	0	0	0
-2.13077	9.84325	2008-02-09	cross	8	0	0	0	0
-2.13077	9.84325	2008-02-09	cross	8	0	0	0	0
-2.13077	9.84325	2008-02-09	cross	6	0	0	0	0
-2.13077	9.84325	2008-02-09	cross	8	0	0	0	0
-2.13077	9.84325	2008-02-09	cross	3	0	0	0	0
-2.13077	9.84325	2008-02-09	cross	2	1	0	0	0
-2.13077	9.84325	2008-02-09	cross	5	0	0	0	0
-2.13077	9.84325	2008-02-09	cross	6	0	0	0	0
-2.12942	9.89844	2008-02-09	cross	8	0	0	0	0
-2.12942	9.89844	2008-02-09	cross	9	0	0	0	0
-2.12942	9.89844	2008-02-09	cross	4	1	0	0	0
-2.12942	9.89844	2008-02-09	cross	5	1	0	0	0
-2.12942	9.89844	2008-02-09	cross	6	0	0	0	0
-2.12942	9.89844	2008-02-09	cross	7	0	0	0	0
-2.12942	9.89844	2008-02-09	cross	7	1	0	0	0
-2.12942	9.89844	2008-02-09	cross	5	1	0	0	0
-2.12942	9.89844	2008-02-09	cross	6	1	0	0	0
-2.12942	9.89844	2008-02-09	cross	4	0	0	0	0
-2.12942	9.89844	2008-02-09	cross	6	0	0	0	0
-2.12942	9.89844	2008-02-09	cross	3	0	0	0	0
-2.12942	9.89844	2008-02-09	cross	4	1	0	0	0
-2.12942	9.89844	2008-02-09	cross	3	1	0	0	0
-2.12942	9.89844	2008-02-09	taurin	2	1	0	0	0
-2.12942	9.89844	2008-02-09	taurin	1	1	0	0	0
-2.12942	9.89844	2008-02-09	taurin	4	1	0	0	0
-2.12942	9.89844	2008-02-09	taurin	2	0	0	0	0
-2.12942	9.89844	2008-02-09	taurin	3	0	0	0	0
-2.12942	9.89844	2008-02-09	taurin	6	1	0	1	1
-2.12942	9.89844	2008-02-09	taurin	6	0	0	1	0
-2.12942	9.89844	2008-02-09	taurin	5	0	0	0	0
-2.12942	9.89844	2008-02-09	taurin	4	1	0	0	0
-2.12942	9.89844	2008-02-09	cross	3	1	0	0	0
-2.12942	9.89844	2008-02-09	taurin	3	0	0	0	0
-2.12942	9.89844	2008-02-09	taurin	5	1	0	1	1
-2.12942	9.89844	2008-02-09	taurin	2	0	0	0	0
-2.12942	9.89844	2008-02-09	taurin	4	0	0	0	0
-2.12942	9.89844	2008-02-09	taurin	7	1	0	0	0
-2.12942	9.89844	2008-02-09	taurin	1	1	0	0	0
-2.12942	9.89844	2008-02-09	taurin	1	0	0	0	0
-2.12942	9.89844	2008-02-09	taurin	2	1	0	0	0
-2.12942	9.89844	2008-02-09	cross	5	1	0	0	0
-2.12942	9.89844	2008-02-09	cross	3	0	0	0	0
-2.12942	9.89844	2008-02-09	cross	5	0	0	0	0
-2.12942	9.89844	2008-02-09	cross	6	1	0	0	0
-2.12942	9.89844	2008-02-09	cross	1	0	0	1	0
-2.12942	9.89844	2008-02-09	cross	2	1	0	0	0
-2.12942	9.89844	2008-02-09	cross	2	0	0	0	0
-2.12942	9.89844	2008-02-09	cross	1	0	0	0	0
-2.12942	9.89844	2008-02-09	cross	6	0	0	0	0
-2.12942	9.89844	2008-02-09	cross	4	0	0	0	0
-2.12942	9.89844	2008-02-09	cross	7	0	0	0	0
-2.12942	9.89844	2008-02-09	cross	9	0	0	0	0
-2.12942	9.89844	2008-02-09	cross	6	0	0	0	0
-2.12942	9.89844	2008-02-09	cross	8	0	0	1	0
-2.12942	9.89844	2008-02-09	taurin	7	0	0	0	0
-2.12942	9.89844	2008-02-09	cross	1	1	0	0	0
-2.12942	9.89844	2008-02-09	cross	4	0	0	0	0
-2.12942	9.89844	2008-02-09	cross	1	0	0	0	0
-2.06126	10.3926	2008-03-05	cross	9	0	0	0	0
-2.06126	10.3926	2008-03-05	cross	8	0	0	0	0
-2.06126	10.3926	2008-03-05	cross	7	0	0	0	0
-2.06126	10.3926	2008-03-05	cross	3	0	0	0	0
-2.06126	10.3926	2008-03-05	cross	10	0	0	0	0
-2.06126	10.3926	2008-03-05	cross	5	1	1	0	0
-2.06126	10.3926	2008-03-05	cross	10	0	0	0	0
-2.06126	10.3926	2008-03-05	cross	1	0	0	0	0
-2.06126	10.3926	2008-03-05	taurin	8	0	0	0	0
-2.06126	10.3926	2008-03-05	cross	10	0	0	0	0
-2.06126	10.3926	2008-03-05	taurin	3	0	0	0	0
-2.06126	10.3926	2008-03-05	taurin	8	0	0	0	0
-2.06126	10.3926	2008-03-05	cross	10	0	0	1	0
-2.06126	10.3926	2008-03-05	cross	8	0	0	0	0
-2.06126	10.3926	2008-03-05	cross	4	0	0	0	0
-2.06126	10.3926	2008-03-05	cross	9	0	0	0	0
-2.06126	10.3926	2008-03-05	cross	5	1	0	0	0
-2.06126	10.3926	2008-03-05	cross	3	0	0	0	0
-2.06126	10.3926	2008-03-05	cross	4	0	0	0	0
-2.06126	10.3926	2008-03-05	cross	5	0	0	0	0
-2.06126	10.3926	2008-02-05	cross	4	0	0	0	0
-2.06126	10.3926	2008-03-05	cross	6	0	0	0	0
-2.06126	10.3926	2008-03-05	cross	9	0	0	0	0
-2.06126	10.3926	2008-03-05	cross	6	1	0	0	0
-2.06126	10.3926	2008-03-05	cross	1	0	0	0	0
-2.06126	10.3926	2008-03-05	taurin	7	0	0	0	0
-2.06126	10.3926	2008-03-05	taurin	8	0	0	1	0
-2.06126	10.3926	2008-03-05	taurin	6	0	0	1	0
-2.06126	10.3926	2008-02-05	taurin	7	0	0	0	0
-2.06126	10.3926	2008-03-05	cross	6	1	0	0	0
-2.06126	10.3926	2008-03-05	taurin	6	0	0	1	0
-2.06126	10.3926	2008-03-05	taurin	1	1	0	0	0
-2.06126	10.3926	2008-03-05	taurin	11	0	0	1	0
-2.06126	10.3926	2008-03-05	taurin	2	1	0	0	0
-2.06126	10.3926	2008-03-05	cross	2	0	0	0	0
-2.06126	10.3926	2008-03-05	taurin	9	0	0	0	0
-2.06126	10.3926	2008-03-05	taurin	2	0	0	0	0
-2.06126	10.3926	2008-03-05	cross	2	1	0	1	1
-2.06126	10.3926	2008-03-05	cross	5	1	0	0	0
-2.06126	10.3926	2008-03-05	taurin	4	0	0	0	0
-2.06126	10.3926	2008-03-05	cross	11	0	0	0	0
-2.06126	10.3926	2008-03-05	taurin	4	0	0	0	0
-2.06126	10.3926	2008-03-05	cross	3	0	0	0	0
-2.06126	10.3926	2008-03-05	cross	10	0	0	0	0
-2.06126	10.3926	2008-03-05	cross	5	0	0	1	0
-2.06126	10.3926	2008-03-05	cross	4	1	0	0	0
-2.06126	10.3926	2008-03-05	taurin	6	0	0	0	0
-2.06491	10.5866	2008-03-05	taurin	7	0	0	1	0
-2.06491	10.5866	2008-03-05	taurin	7	0	0	0	0
-2.06491	10.5866	2008-03-05	taurin	6	1	0	1	1
-2.06491	10.5866	2008-03-05	taurin	4	1	0	0	0
-2.06491	10.5866	2008-03-05	taurin	8	1	0	1	1
-2.06491	10.5866	2008-03-05	taurin	6	1	0	0	0
-2.06491	10.5866	2008-03-05	taurin	7	1	0	0	0
-2.06491	10.5866	2008-03-05	taurin	7	1	0	0	0
-2.06491	10.5866	2008-03-05	taurin	6	0	0	0	0
-2.06491	10.5866	2008-03-05	taurin	2	0	0	0	0
-2.06491	10.5866	2008-03-05	taurin	8	1	0	0	0
-2.06491	10.5866	2008-03-05	taurin	10	1	0	1	1
-2.06491	10.5866	2008-03-05	taurin	1	1	0	0	0
-2.06491	10.5866	2008-03-05	taurin	4	0	0	0	0
-2.06491	10.5866	2008-03-05	taurin	12	1	0	0	0
-2.06491	10.5866	2008-03-05	taurin	3	1	0	0	0
-2.06491	10.5866	2008-03-05	taurin	5	1	1	1	1
-2.06491	10.5866	2008-03-05	taurin	8	0	0	0	0
-2.06491	10.5866	2008-03-05	taurin	9	1	0	1	1
-2.06491	10.5866	2008-03-05	taurin	2	1	0	0	0
-2.06491	10.5866	2008-03-05	taurin	9	1	1	1	1
-2.06491	10.5866	2008-03-05	taurin	4	0	0	0	0
-2.06491	10.5866	2008-03-05	taurin	7	1	0	0	0
-2.06491	10.5866	2008-03-05	taurin	3	0	0	0	0
-2.06491	10.5866	2008-03-05	taurin	3	1	0	0	0
-2.06491	10.5866	2008-03-05	taurin	6	1	0	0	0
-2.06491	10.5866	2008-03-05	taurin	7	1	0	0	0
-2.06491	10.5866	2008-03-05	taurin	8	1	0	0	0
-2.06491	10.5866	2008-03-05	taurin	1	0	0	0	0
-2.06491	10.5866	2008-03-05	taurin	8	0	0	0	0
-2.06491	10.5866	2008-03-05	taurin	6	0	0	1	0
-2.06491	10.5866	2008-03-05	taurin	4	0	0	1	0
-2.06491	10.5866	2008-03-05	taurin	7	1	0	0	0
-2.06491	10.5866	2008-03-05	taurin	3	0	0	0	0
-2.06491	10.5866	2008-03-05	taurin	5	0	0	0	0
-2.06491	10.5866	2008-03-05	taurin	13	0	0	0	0
-2.06491	10.5866	2008-03-05	taurin	6	0	0	0	0
-2.06491	10.5866	2008-03-05	taurin	4	0	0	0	0
-2.06491	10.5866	2008-03-05	cross	7	0	0	0	0
-2.06491	10.5866	2008-03-05	cross	3	0	0	0	0
-2.06491	10.5866	2008-03-05	taurin	8	0	0	1	0
-2.06491	10.5866	2008-03-05	taurin	4	1	0	0	0
-2.06491	10.5866	2008-03-05	cross	8	1	0	0	0
-2.06491	10.5866	2008-03-05	cross	3	0	0	0	0
-2.06491	10.5866	2008-03-05	cross	10	0	0	0	0
-2.06491	10.5866	2008-03-05	cross	11	0	0	1	0
-2.06491	10.5866	2008-03-05	cross	11	0	0	0	0
-2.06491	10.5866	2008-03-05	cross	1	0	0	0	0
-2.06491	10.5866	2008-03-05	cross	7	0	0	1	0
-2.06491	10.5866	2008-03-05	cross	11	0	0	0	0
-2.09621	10.9398	2008-03-04	cross	10	1	0	1	1
-2.09621	10.9398	2008-03-04	cross	6	0	0	0	0
-2.09621	10.9398	2008-03-04	cross	5	0	0	0	0
-2.09621	10.9398	2008-03-04	cross	12	1	0	0	0
-2.09621	10.9398	2008-03-04	cross	6	0	0	0	0
-2.09621	10.9398	2008-03-04	cross	7	0	0	0	0
-2.09621	10.9398	2008-03-04	cross	8	0	0	0	0
-2.09621	10.9398	2008-03-04	cross	3	1	0	0	0
-2.09621	10.9398	2008-03-04	cross	8	0	0	0	0
-2.09621	10.9398	2008-03-04	cross	2	1	1	0	0
-2.09621	10.9398	2008-03-04	cross	6	1	0	0	0
-2.09621	10.9398	2008-03-04	cross	7	1	0	1	1
-2.09621	10.9398	2008-03-04	cross	2	1	0	0	0
-2.09621	10.9398	2008-03-04	cross	7	0	0	0	0
-2.09621	10.9398	2008-03-04	cross	2	0	0	0	0
-2.09621	10.9398	2008-03-04	cross	1	1	0	1	1
-2.09621	10.9398	2008-03-04	cross	1	1	1	0	0
-2.09621	10.9398	2008-03-04	cross	1	1	0	0	0
-2.09621	10.9398	2008-03-04	cross	1	1	1	0	0
-2.09621	10.9398	2008-03-04	cross	7	0	1	0	0
-2.09621	10.9398	2008-03-04	cross	7	0	0	0	0
-2.09621	10.9398	2008-03-04	cross	1	0	0	0	0
-2.09621	10.9398	2008-03-04	cross	2	1	0	1	1
-2.09621	10.9398	2008-03-04	cross	7	1	0	0	0
-2.09621	10.9398	2008-03-04	cross	1	1	0	0	0
-2.09621	10.9398	2008-03-04	cross	8	1	0	0	0
-2.09621	10.9398	2008-03-04	cross	8	0	0	0	0
-2.09621	10.9398	2008-03-04	cross	1	1	0	0	0
-2.09621	10.9398	2008-03-04	cross	1	1	1	0	0
-2.09621	10.9398	2008-03-04	cross	1	1	1	0	0
-2.09621	10.9398	2008-03-04	cross	1	0	1	0	0
-2.09621	10.9398	2008-03-04	cross	1	1	0	0	0
-2.09621	10.9398	2008-03-04	cross	1	1	0	0	0
-2.09621	10.9398	2008-03-04	cross	1	0	0	0	0
-2.09621	10.9398	2008-03-04	cross	1	0	0	0	0
-2.09621	10.9398	2008-03-04	cross	1	0	0	0	0
-2.09621	10.9398	2008-03-04	cross	6	1	0	0	0
-2.09621	10.9398	2008-03-04	cross	8	1	0	0	0
-2.09621	10.9398	2008-03-04	cross	3	0	0	0	0
-2.09621	10.9398	2008-03-04	cross	8	1	0	0	0
-2.09621	10.9398	2008-03-04	cross	5	1	0	0	0
-2.09621	10.9398	2008-03-04	cross	6	1	0	0	0
-2.09621	10.9398	2008-03-04	cross	7	1	0	0	0
-2.09621	10.9398	2008-03-04	cross	2	1	0	0	0
-2.09621	10.9398	2008-03-04	cross	7	1	0	0	0
-2.09621	10.9398	2008-03-04	cross	8	1	0	0	0
-2.09621	10.9398	2008-03-04	cross	2	1	0	0	0
-2.09621	10.9398	2008-03-04	cross	2	1	0	1	1
-2.09621	10.9398	2008-03-04	cross	4	0	0	0	0
-2.09621	10.9398	2008-03-04	cross	3	1	0	0	0
-2.70048	9.75505	2008-02-13	cross	7	0	0	0	0
-2.70048	9.75505	2008-02-13	cross	3	0	0	0	0
-2.70048	9.75505	2008-02-13	cross	2	0	0	1	0
-2.70048	9.75505	2008-02-13	cross	7	0	0	0	0
-2.70048	9.75505	2008-02-13	cross	8	0	0	1	0
-2.70048	9.75505	2008-02-13	taurin	7	0	0	0	0
-2.70048	9.75505	2008-02-13	cross	6	0	0	0	0
-2.70048	9.75505	2008-02-13	cross	2	0	1	0	0
-2.70048	9.75505	2008-02-13	cross	8	1	0	0	0
-2.70048	9.75505	2008-02-13	taurin	12	1	0	0	0
-2.70048	9.75505	2008-02-13	taurin	6	0	0	0	0
-2.70048	9.75505	2008-02-13	taurin	8	0	0	0	0
-2.70048	9.75505	2008-02-13	taurin	11	0	0	0	0
-2.70048	9.75505	2008-02-13	taurin	6	0	0	1	0
-2.70048	9.75505	2008-02-13	taurin	10	1	0	0	0
-2.70048	9.75505	2008-02-13	taurin	7	0	0	0	0
-2.70048	9.75505	2008-02-13	cross	3	0	0	1	0
-2.70048	9.75505	2008-02-13	taurin	8	0	0	0	0
-2.70048	9.75505	2008-02-13	cross	1	0	0	1	0
-2.70048	9.75505	2008-02-13	taurin	2	0	0	1	0
-2.70048	9.75505	2008-02-13	taurin	8	0	0	0	0
-2.70048	9.75505	2008-02-13	cross	2	0	0	0	0
-2.70048	9.75505	2008-02-13	taurin	2	0	0	0	0
-2.70048	9.75505	2008-02-13	cross	8	0	0	0	0
-2.70048	9.75505	2008-02-13	cross	2	0	1	0	0
-2.70048	9.75505	2008-02-13	cross	2	0	0	0	0
-2.70048	9.75505	2008-02-13	cross	3	0	0	0	0
-2.70048	9.75505	2008-02-13	cross	2	0	0	0	0
-2.70048	9.75505	2008-02-13	cross	2	0	0	0	0
-2.70048	9.75505	2008-02-13	cross	1	0	1	1	0
-2.70048	9.75505	2008-02-13	cross	2	0	0	0	0
-2.70048	9.75505	2008-02-13	cross	2	0	0	0	0
-2.70048	9.75505	2008-02-13	taurin	2	0	0	0	0
-2.70048	9.75505	2008-02-13	taurin	2	0	0	0	0
-2.70048	9.75505	2008-02-13	taurin	2	0	0	1	0
-2.70048	9.75505	2008-02-13	taurin	2	0	0	0	0
-2.70048	9.75505	2008-02-13	cross	2	0	0	0	0
-2.70048	9.75505	2008-02-13	taurin	7	0	0	0	0
-2.70048	9.75505	2008-02-13	cross	6	0	0	0	0
-2.70048	9.75505	2008-02-13	taurin	7	0	0	0	0
-2.70048	9.75505	2008-02-13	taurin	6	0	0	1	0
-2.70048	9.75505	2008-02-13	taurin	9	0	0	0	0
-2.70048	9.75505	2008-02-13	taurin	11	0	0	0	0
-2.70048	9.75505	2008-02-13	taurin	6	0	0	0	0
-2.70048	9.75505	2008-02-13	taurin	7	0	0	0	0
-2.70048	9.75505	2008-02-13	taurin	12	0	0	0	0
-2.70048	9.75505	2008-02-13	taurin	6	0	0	0	0
-2.70048	9.75505	2008-02-13	taurin	10	0	0	0	0
-2.70048	9.75505	2008-02-13	taurin	11	0	0	0	0
-2.70048	9.75505	2008-02-13	taurin	8	0	0	0	0
-1.98881	9.9566	2008-02-10	taurin	3	0	0	1	0
-1.98881	9.9566	2008-02-10	taurin	2	0	0	0	0
-1.98881	9.9566	2008-02-10	taurin	2	0	0	0	0
-1.98881	9.9566	2008-02-10	taurin	3	0	0	1	0
-1.98881	9.9566	2008-02-10	taurin	3	1	0	0	0
-1.98881	9.9566	2008-02-10	taurin	3	0	0	0	0
-1.98881	9.9566	2008-02-10	taurin	1	0	0	1	0
-1.98881	9.9566	2008-02-10	taurin	5	0	0	0	0
-1.98881	9.9566	2008-02-10	taurin	3	0	0	0	0
-1.98881	9.9566	2008-02-10	taurin	1	0	0	0	0
-1.98881	9.9566	2008-02-10	taurin	4	0	0	0	0
-1.98881	9.9566	2008-02-10	cross	6	0	0	1	0
-1.98881	9.9566	2008-02-10	cross	5	0	0	0	0
-1.98881	9.9566	2008-02-10	cross	4	0	0	0	0
-1.98881	9.9566	2008-02-10	taurin	5	0	0	1	0
-1.98881	9.9566	2008-02-10	taurin	5	0	0	0	0
-1.98881	9.9566	2008-02-10	taurin	1	0	0	0	0
-1.98881	9.9566	2008-02-10	taurin	2	0	0	1	0
-1.98881	9.9566	2008-02-10	taurin	4	1	0	0	0
-1.98881	9.9566	2008-02-10	taurin	1	0	0	0	0
-1.98881	9.9566	2008-02-10	taurin	4	0	0	1	0
-1.98881	9.9566	2008-02-10	taurin	3	0	0	0	0
-1.98881	9.9566	2008-02-10	taurin	3	0	0	0	0
-1.98881	9.9566	2008-02-10	cross	1	0	0	0	0
-1.98881	9.9566	2008-02-10	taurin	5	0	0	0	0
-1.98881	9.9566	2008-02-10	taurin	3	0	0	0	0
-1.98881	9.9566	2008-02-10	cross	2	0	0	0	0
-1.98881	9.9566	2008-02-10	taurin	2	0	0	0	0
-1.98881	9.9566	2008-02-10	taurin	4	0	0	0	0
-1.98881	9.9566	2008-02-10	taurin	4	0	0	0	0
-1.98881	9.9566	2008-02-10	taurin	1	0	0	0	0
-1.98881	9.9566	2008-02-10	taurin	3	0	0	0	0
-1.98881	9.9566	2008-02-10	taurin	3	0	0	0	0
-1.98881	9.9566	2008-02-10	taurin	4	0	0	0	0
-1.98881	9.9566	2008-02-10	taurin	2	0	0	0	0
-1.98881	9.9566	2008-02-10	taurin	6	0	0	1	0
-1.98881	9.9566	2008-02-10	taurin	7	0	0	0	0
-1.98881	9.9566	2008-02-10	cross	6	0	0	0	0
-1.98881	9.9566	2008-02-10	cross	3	0	0	1	0
-1.98881	9.9566	2008-02-10	taurin	4	0	0	0	0
-1.98881	9.9566	2008-02-10	cross	4	0	0	1	0
-1.98881	9.9566	2008-02-10	cross	5	0	0	0	0
-1.98881	9.9566	2008-02-10	cross	6	0	0	0	0
-1.98881	9.9566	2008-02-10	cross	4	0	0	0	0
-1.98881	9.9566	2008-02-10	taurin	3	0	0	0	0
-1.98881	9.9566	2008-02-10	cross	5	0	0	0	0
-1.98881	9.9566	2008-02-10	cross	6	0	0	0	0
-1.98881	9.9566	2008-02-10	cross	3	0	0	0	0
-1.98881	9.9566	2008-02-10	cross	3	0	0	1	0
-1.98881	9.9566	2008-02-10	cross	1	0	0	0	0
-1.79542	10.4824	2008-03-06	cross	10	0	0	1	0
-1.79542	10.4824	2008-03-06	cross	6	0	0	0	0
-1.79542	10.4824	2008-03-06	taurin	3	0	0	0	0
-1.79542	10.4824	2008-03-06	cross	7	0	0	0	0
-1.79542	10.4824	2008-03-06	taurin	7	0	0	0	0
-1.79542	10.4824	2008-03-06	cross	9	0	0	0	0
-1.79542	10.4824	2008-03-06	taurin	11	0	0	0	0
-1.79542	10.4824	2008-03-06	taurin	7	0	0	0	0
-1.79542	10.4824	2008-03-06	taurin	3	0	0	0	0
-1.79542	10.4824	2008-03-06	cross	9	1	0	0	0
-1.79542	10.4824	2008-03-06	cross	1	1	0	0	0
-1.79542	10.4824	2008-03-06	cross	8	0	0	0	0
-1.79542	10.4824	2008-03-06	cross	10	1	0	0	0
-1.79542	10.4824	2008-03-06	taurin	3	1	0	0	0
-1.79542	10.4824	2008-03-06	cross	7	1	0	0	0
-1.79542	10.4824	2008-03-06	taurin	8	0	0	1	0
-1.79542	10.4824	2008-03-06	taurin	8	1	0	0	0
-1.79542	10.4824	2008-03-06	cross	9	1	0	0	0
-1.79542	10.4824	2008-03-06	cross	2	0	0	1	0
-1.79542	10.4824	2008-03-06	taurin	3	0	0	0	0
-1.79542	10.4824	2008-03-06	taurin	7	0	0	0	0
-1.79542	10.4824	2008-03-06	cross	2	0	0	0	0
-1.79542	10.4824	2008-03-06	cross	2	0	0	0	0
-1.79542	10.4824	2008-03-06	cross	8	0	0	0	0
-1.79542	10.4824	2008-03-06	cross	2	1	0	1	1
-1.79542	10.4824	2008-03-06	taurin	6	0	0	0	0
-1.79542	10.4824	2008-03-06	cross	2	1	0	0	0
-1.79542	10.4824	2008-03-06	taurin	2	0	0	1	0
-1.79542	10.4824	2008-03-06	taurin	3	0	0	0	0
-1.79542	10.4824	2008-03-06	taurin	2	0	0	0	0
-1.79542	10.4824	2008-03-06	taurin	3	0	0	0	0
-1.79542	10.4824	2008-03-06	cross	2	0	0	0	0
-1.79542	10.4824	2008-03-06	cross	3	0	0	0	0
-1.79542	10.4824	2008-03-06	taurin	4	0	0	0	0
-1.79542	10.4824	2008-03-06	taurin	8	0	0	0	0
-1.79542	10.4824	2008-03-06	taurin	2	0	0	0	0
-1.79542	10.4824	2008-03-06	cross	2	0	0	0	0
-1.79542	10.4824	2008-03-06	cross	1	0	0	0	0
-1.79542	10.4824	2008-03-06	taurin	7	0	0	0	0
-1.79542	10.4824	2008-03-06	taurin	7	0	0	0	0
-1.79542	10.4824	2008-03-06	cross	8	0	0	0	0
-1.79542	10.4824	2008-03-06	taurin	6	0	0	0	0
-1.79542	10.4824	2008-03-06	taurin	2	0	0	0	0
-1.79542	10.4824	2008-03-06	taurin	7	0	0	0	0
-1.79542	10.4824	2008-03-06	taurin	2	0	0	0	0
-1.79542	10.4824	2008-03-06	taurin	3	0	0	0	0
-1.79542	10.4824	2008-03-06	cross	8	1	0	0	0
-1.79542	10.4824	2008-03-06	taurin	2	0	0	0	0
-1.79542	10.4824	2008-03-06	taurin	2	0	0	0	0
-1.79542	10.4824	2008-03-06	taurin	2	0	0	0	0
-1.77625	10.7398	2008-03-07	cross	1	0	0	0	0
-1.77625	10.7398	2008-03-07	cross	1	0	0	0	0
-1.77625	10.7398	2008-03-07	cross	1	0	0	0	0
-1.77625	10.7398	2008-03-07	cross	2	0	0	0	0
-1.77625	10.7398	2008-03-07	cross	2	0	0	1	0
-1.77625	10.7398	2008-03-07	cross	1	0	0	0	0
-1.77625	10.7398	2008-03-07	cross	2	0	0	0	0
-1.77625	10.7398	2008-03-07	cross	2	0	0	0	0
-1.77625	10.7398	2008-03-07	cross	2	0	0	0	0
-1.77625	10.7398	2008-03-07	taurin	3	0	0	1	0
-1.77625	10.7398	2008-03-07	taurin	3	0	0	0	0
-1.77625	10.7398	2008-03-07	cross	3	0	0	0	0
-1.77625	10.7398	2008-03-07	taurin	2	0	0	1	0
-1.77625	10.7398	2008-03-07	cross	2	0	0	0	0
-1.77625	10.7398	2008-03-07	taurin	8	0	0	0	0
-1.77625	10.7398	2008-03-07	cross	2	1	0	0	0
-1.77625	10.7398	2008-03-07	cross	2	1	0	0	0
-1.77625	10.7398	2008-03-07	taurin	8	0	0	0	0
-1.77625	10.7398	2008-03-07	cross	3	0	0	0	0
-1.77625	10.7398	2008-03-07	taurin	3	0	0	1	0
-1.77625	10.7398	2008-03-07	taurin	2	1	0	0	0
-1.77625	10.7398	2008-03-07	cross	1	0	0	0	0
-1.77625	10.7398	2008-03-07	taurin	12	1	0	0	0
-1.77625	10.7398	2008-03-07	taurin	4	0	0	0	0
-1.77625	10.7398	2008-03-07	cross	1	1	0	0	0
-1.77625	10.7398	2008-03-07	taurin	10	0	0	0	0
-1.77625	10.7398	2008-03-07	taurin	1	0	0	0	0
-1.77625	10.7398	2008-03-07	taurin	11	1	0	0	0
-1.77625	10.7398	2008-03-07	taurin	9	1	0	0	0
-1.77625	10.7398	2008-03-07	taurin	8	0	0	0	0
-1.77625	10.7398	2008-03-07	taurin	11	0	0	0	0
-1.77625	10.7398	2008-03-07	taurin	4	0	0	0	0
-1.77625	10.7398	2008-03-07	taurin	6	1	0	0	0
-1.77625	10.7398	2008-03-07	cross	7	0	0	0	0
-1.77625	10.7398	2008-03-07	cross	9	0	0	0	0
-1.77625	10.7398	2008-03-07	cross	7	1	0	1	1
-1.77625	10.7398	2008-03-07	taurin	9	0	0	0	0
-1.77625	10.7398	2008-03-07	cross	13	1	0	0	0
-1.77625	10.7398	2008-03-07	cross	1	1	0	0	0
-1.77625	10.7398	2008-03-07	taurin	13	0	0	0	0
-1.77625	10.7398	2008-03-07	cross	2	0	0	0	0
-1.77625	10.7398	2008-03-07	taurin	13	1	0	0	0
-1.77625	10.7398	2008-03-07	taurin	9	0	0	0	0
-1.77625	10.7398	2008-03-07	taurin	7	0	0	0	0
-1.77625	10.7398	2008-03-07	taurin	9	1	0	0	0
-1.77625	10.7398	2008-03-07	taurin	8	1	0	0	0
-1.77625	10.7398	2008-03-07	zebu	5	1	0	0	0
-1.77625	10.7398	2008-03-07	zebu	5	0	0	0	0
-1.77625	10.7398	2008-03-07	cross	7	0	0	0	0
-1.77625	10.7398	2008-03-07	cross	8	0	0	0	0
-1.71766	10.1354	2008-02-12	taurin	10	1	0	0	0
-1.71766	10.1354	2008-02-12	taurin	11	0	0	0	0
-1.71766	10.1354	2008-02-12	taurin	5	0	0	0	0
-1.71766	10.1354	2008-02-12	taurin	4	0	0	0	0
-1.71766	10.1354	2008-02-12	taurin	5	0	0	0	0
-1.71766	10.1354	2008-02-12	taurin	6	0	0	0	0
-1.71766	10.1354	2008-02-12	cross	4	0	0	0	0
-1.71766	10.1354	2008-02-12	cross	3	0	0	0	0
-1.71766	10.1354	2008-02-12	cross	3	0	0	0	0
-1.71766	10.1354	2008-02-12	cross	1	0	1	1	0
-1.71766	10.1354	2008-02-12	taurin	7	0	0	0	0
-1.71766	10.1354	2008-02-12	taurin	5	0	0	0	0
-1.71766	10.1354	2008-02-12	cross	4	1	0	0	0
-1.71766	10.1354	2008-02-12	taurin	5	0	0	0	0
-1.71766	10.1354	2008-02-12	taurin	5	0	0	0	0
-1.71766	10.1354	2008-02-12	taurin	12	0	0	0	0
-1.71766	10.1354	2008-02-12	taurin	2	1	0	0	0
-1.71766	10.1354	2008-02-12	taurin	1	0	0	0	0
-1.71766	10.1354	2008-02-12	cross	2	0	0	0	0
-1.71766	10.1354	2008-02-12	cross	1	1	0	0	0
-1.71766	10.1354	2008-02-12	cross	4	0	0	0	0
-1.71766	10.1354	2008-02-12	cross	1	0	0	0	0
-1.71766	10.1354	2008-02-12	cross	4	0	0	0	0
-1.71766	10.1354	2008-02-12	cross	3	0	0	0	0
-1.71766	10.1354	2008-02-12	cross	1	0	0	0	0
-1.71766	10.1354	2008-02-12	cross	1	0	0	0	0
-1.71766	10.1354	2008-02-12	taurin	5	0	0	0	0
-1.71766	10.1354	2008-02-12	cross	2	0	0	0	0
-1.71766	10.1354	2008-02-12	taurin	5	1	0	0	0
-1.71766	10.1354	2008-02-12	taurin	2	1	0	0	0
-1.71766	10.1354	2008-02-12	cross	2	0	0	0	0
-1.71766	10.1354	2008-02-12	cross	3	0	0	0	0
-1.71766	10.1354	2008-02-12	cross	4	0	0	0	0
-1.71766	10.1354	2008-02-12	cross	2	0	0	0	0
-1.71766	10.1354	2008-02-12	cross	2	0	0	0	0
-1.71766	10.1354	2008-02-12	cross	2	0	0	0	0
-1.71766	10.1354	2008-02-12	cross	2	1	0	0	0
-1.71766	10.1354	2008-02-12	taurin	2	0	0	0	0
-1.71766	10.1354	2008-02-12	taurin	1	1	0	0	0
-1.71766	10.1354	2008-02-12	taurin	5	0	0	0	0
-1.71766	10.1354	2008-02-12	taurin	3	0	0	0	0
-1.71766	10.1354	2008-02-12	taurin	2	0	0	0	0
-1.71766	10.1354	2008-02-12	taurin	5	0	0	0	0
-1.71766	10.1354	2008-02-12	taurin	4	1	0	0	0
-1.71766	10.1354	2008-02-12	taurin	1	1	0	0	0
-1.71766	10.1354	2008-02-12	taurin	2	1	0	1	1
-1.71766	10.1354	2008-02-12	taurin	1	1	0	0	0
-1.71766	10.1354	2008-02-12	taurin	5	0	0	0	0
-1.71766	10.1354	2008-02-12	taurin	6	1	0	0	0
-1.71766	10.1354	2008-02-12	taurin	5	1	0	0	0
-1.76002	10.4788	2008-03-06	taurin	6	0	0	0	0
-1.76002	10.4788	2008-03-06	taurin	6	0	1	0	0
-1.76002	10.4788	2008-03-06	taurin	10	1	0	1	1
-1.76002	10.4788	2008-03-06	cross	8	0	0	1	0
-1.76002	10.4788	2008-03-06	taurin	9	1	0	1	1
-1.76002	10.4788	2008-03-06	taurin	3	0	0	0	0
-1.76002	10.4788	2008-03-06	taurin	8	0	0	0	0
-1.76002	10.4788	2008-03-06	taurin	8	0	0	1	0
-1.76002	10.4788	2008-03-06	taurin	8	1	0	0	0
-1.76002	10.4788	2008-03-06	cross	6	0	0	1	0
-1.76002	10.4788	2008-03-06	taurin	7	0	0	0	0
-1.76002	10.4788	2008-03-06	taurin	10	1	0	0	0
-1.76002	10.4788	2008-03-06	taurin	6	0	0	1	0
-1.76002	10.4788	2008-03-06	cross	1	0	0	1	0
-1.76002	10.4788	2008-03-06	taurin	7	1	0	1	1
-1.76002	10.4788	2008-03-06	cross	5	0	0	0	0
-1.76002	10.4788	2008-03-06	taurin	9	0	0	0	0
-1.76002	10.4788	2008-03-06	cross	6	0	0	0	0
-1.76002	10.4788	2008-03-06	taurin	7	1	0	1	1
-1.76002	10.4788	2008-03-06	taurin	8	0	0	1	0
-1.76002	10.4788	2008-03-06	taurin	7	0	0	0	0
-1.76002	10.4788	2008-03-06	taurin	8	0	0	0	0
-1.76002	10.4788	2008-03-06	taurin	6	0	0	0	0
-1.76002	10.4788	2008-03-06	cross	2	0	0	1	0
-1.76002	10.4788	2008-03-06	taurin	3	0	0	0	0
-1.76002	10.4788	2008-03-06	taurin	2	0	0	1	0
-1.76002	10.4788	2008-03-06	taurin	7	0	0	0	0
-1.76002	10.4788	2008-03-06	taurin	9	0	0	1	0
-1.76002	10.4788	2008-03-06	taurin	6	0	0	0	0
-1.76002	10.4788	2008-03-06	cross	6	0	0	0	0
-1.76002	10.4788	2008-03-06	cross	3	0	0	1	0
-1.76002	10.4788	2008-03-06	taurin	3	0	0	0	0
-1.76002	10.4788	2008-03-06	taurin	9	0	0	1	0
-1.76002	10.4788	2008-03-06	taurin	6	1	0	0	0
-1.76002	10.4788	2008-03-06	taurin	8	1	0	0	0
-1.76002	10.4788	2008-03-06	taurin	2	0	0	1	0
-1.76002	10.4788	2008-03-06	taurin	3	0	0	0	0
-1.76002	10.4788	2008-03-06	taurin	7	0	0	0	0
-1.76002	10.4788	2008-03-06	taurin	6	0	0	0	0
-1.76002	10.4788	2008-03-06	taurin	3	0	0	1	0
-1.76002	10.4788	2008-03-06	cross	2	0	0	0	0
-1.76002	10.4788	2008-03-06	taurin	1	0	0	1	0
-1.76002	10.4788	2008-03-06	taurin	11	0	0	0	0
-1.76002	10.4788	2008-03-06	taurin	1	0	0	0	0
-1.76002	10.4788	2008-03-06	taurin	6	0	0	0	0
-1.76002	10.4788	2008-03-06	taurin	6	0	0	0	0
-1.76002	10.4788	2008-03-06	taurin	2	0	0	0	0
-1.76002	10.4788	2008-03-06	taurin	2	0	0	1	0
-1.76002	10.4788	2008-03-06	taurin	2	0	0	0	0
-1.76002	10.4788	2008-03-06	taurin	2	0	0	0	0
-1.74764	10.8862	2008-03-07	taurin	8	1	0	0	0
-1.74764	10.8862	2008-03-07	taurin	3	0	0	0	0
-1.74764	10.8862	2008-03-07	taurin	9	1	0	1	1
-1.74764	10.8862	2008-03-07	taurin	7	0	0	0	0
-1.74764	10.8862	2008-03-07	taurin	8	1	0	0	0
-1.74764	10.8862	2008-03-07	taurin	11	1	0	0	0
-1.74764	10.8862	2008-03-07	taurin	2	1	0	0	0
-1.74764	10.8862	2008-03-07	taurin	10	0	0	0	0
-1.74764	10.8862	2008-03-07	taurin	2	1	0	0	0
-1.74764	10.8862	2008-03-07	taurin	1	1	0	1	1
-1.74764	10.8862	2008-03-07	taurin	4	1	0	0	0
-1.74764	10.8862	2008-03-07	taurin	6	1	0	0	0
-1.74764	10.8862	2008-03-07	taurin	2	1	0	1	1
-1.74764	10.8862	2008-03-07	taurin	8	1	0	0	0
-1.74764	10.8862	2008-03-07	taurin	3	0	0	1	0
-1.74764	10.8862	2008-03-07	cross	9	0	0	1	0
-1.74764	10.8862	2008-03-07	cross	8	0	0	0	0
-1.74764	10.8862	2008-03-07	taurin	4	0	0	0	0
-1.74764	10.8862	2008-03-07	taurin	7	1	0	0	0
-1.74764	10.8862	2008-03-07	cross	2	1	0	0	0
-1.74764	10.8862	2008-03-07	cross	2	0	0	0	0
-1.74764	10.8862	2008-03-07	cross	1	0	0	0	0
-1.74764	10.8862	2008-03-07	cross	1	0	0	0	0
-1.74764	10.8862	2008-03-07	taurin	1	0	0	0	0
-1.74764	10.8862	2008-03-07	taurin	1	0	0	0	0
-1.74764	10.8862	2008-03-07	taurin	1	0	0	0	0
-1.74764	10.8862	2008-03-07	taurin	10	0	0	0	0
-1.74764	10.8862	2008-03-07	cross	5	0	0	0	0
-1.74764	10.8862	2008-03-07	taurin	2	0	0	0	0
-1.74764	10.8862	2008-03-07	cross	7	0	0	0	0
-1.74764	10.8862	2008-03-07	taurin	2	0	0	0	0
-1.74764	10.8862	2008-03-07	cross	4	0	0	0	0
-1.74764	10.8862	2008-03-07	taurin	5	0	0	0	0
-1.74764	10.8862	2008-03-07	cross	6	0	0	1	0
-1.74764	10.8862	2008-03-07	taurin	9	0	0	0	0
-1.74764	10.8862	2008-03-07	cross	1	0	0	0	0
-1.74764	10.8862	2008-03-07	cross	1	0	0	0	0
-1.74764	10.8862	2008-03-07	taurin	3	0	0	0	0
-1.74764	10.8862	2008-03-07	cross	4	0	0	0	0
-1.74764	10.8862	2008-03-07	cross	1	0	0	0	0
-1.74764	10.8862	2008-03-07	cross	5	0	0	0	0
-1.74764	10.8862	2008-03-07	taurin	1	1	0	0	0
-1.74764	10.8862	2008-03-07	taurin	1	1	0	0	0
-1.74764	10.8862	2008-03-07	taurin	2	0	0	0	0
-1.74764	10.8862	2008-03-07	cross	5	1	0	0	0
-1.74764	10.8862	2008-03-07	taurin	7	0	0	0	0
-1.74764	10.8862	2008-03-07	cross	6	0	0	0	0
-1.74764	10.8862	2008-03-07	taurin	2	1	0	0	0
-1.74764	10.8862	2008-03-07	taurin	3	1	0	0	0
-1.74764	10.8862	2008-03-07	zebu	2	1	0	0	0
-2.48176	10.5681	2008-03-06	taurin	8	1	0	0	0
-2.48176	10.5681	2008-03-06	taurin	6	1	0	1	1
-2.48176	10.5681	2008-03-06	taurin	7	0	0	0	0
-2.48176	10.5681	2008-03-06	taurin	8	0	0	0	0
-2.48176	10.5681	2008-03-06	taurin	9	0	0	1	0
-2.48176	10.5681	2008-03-06	zebu	6	0	0	1	0
-2.48176	10.5681	2008-03-06	taurin	7	0	0	1	0
-2.48176	10.5681	2008-03-06	taurin	2	0	0	1	0
-2.48176	10.5681	2008-03-06	cross	8	0	0	0	0
-2.48176	10.5681	2008-03-06	cross	6	0	0	0	0
-2.48176	10.5681	2008-03-06	cross	7	0	0	0	0
-2.48176	10.5681	2008-03-06	cross	3	1	0	0	0
-2.48176	10.5681	2008-03-06	cross	4	1	0	1	1
-2.48176	10.5681	2008-03-06	cross	4	0	0	0	0
-2.48176	10.5681	2008-03-06	cross	3	0	0	0	0
-2.48176	10.5681	2008-03-06	cross	3	0	0	0	0
-2.48176	10.5681	2008-03-06	taurin	6	0	0	1	0
-2.48176	10.5681	2008-03-06	taurin	5	1	0	1	1
-2.48176	10.5681	2008-03-06	cross	3	0	0	0	0
-2.48176	10.5681	2008-03-06	taurin	7	0	0	0	0
-2.48176	10.5681	2008-03-06	taurin	6	0	0	0	0
-2.48176	10.5681	2008-03-06	cross	3	0	0	0	0
-2.48176	10.5681	2008-03-06	cross	3	0	0	0	0
-2.48176	10.5681	2008-03-06	taurin	7	0	0	1	0
-2.48176	10.5681	2008-03-06	taurin	3	1	0	1	1
-2.48176	10.5681	2008-03-06	taurin	3	1	0	0	0
-2.48176	10.5681	2008-03-06	taurin	7	0	0	0	0
-2.48176	10.5681	2008-03-06	taurin	2	1	0	0	0
-2.48176	10.5681	2008-03-06	taurin	8	1	0	1	1
-2.48176	10.5681	2008-03-06	taurin	3	1	0	0	0
-2.48176	10.5681	2008-03-06	taurin	3	0	0	0	0
-2.48176	10.5681	2008-03-06	taurin	6	0	0	1	0
-2.48176	10.5681	2008-03-06	taurin	5	1	0	0	0
-2.48176	10.5681	2008-03-06	taurin	2	1	0	1	1
-2.48176	10.5681	2008-03-06	cross	1	0	0	0	0
-2.48176	10.5681	2008-03-06	taurin	8	0	0	0	0
-2.48176	10.5681	2008-03-06	taurin	8	0	0	0	0
-2.48176	10.5681	2008-03-06	taurin	6	0	0	0	0
-2.48176	10.5681	2008-03-06	taurin	2	1	0	1	1
-2.48176	10.5681	2008-03-06	taurin	2	0	0	0	0
-2.48176	10.5681	2008-03-06	taurin	9	1	0	0	0
-2.48176	10.5681	2008-03-06	taurin	8	1	0	0	0
-2.48176	10.5681	2008-03-06	taurin	7	0	0	0	0
-2.48176	10.5681	2008-03-06	cross	2	1	0	0	0
-2.48176	10.5681	2008-03-06	taurin	6	0	0	0	0
-2.48176	10.5681	2008-03-06	taurin	2	1	0	0	0
-2.48176	10.5681	2008-03-06	taurin	2	1	0	0	0
-2.48176	10.5681	2008-03-06	taurin	3	0	0	1	0
-2.48176	10.5681	2008-03-06	taurin	3	1	0	0	0
-2.48176	10.5681	2008-03-06	taurin	7	0	0	0	0
-2.73404	10.5	2008-02-22	cross	2	0	0	0	0
-2.73404	10.5	2008-02-22	cross	2	0	0	0	0
-2.73404	10.5	2008-02-22	cross	2	0	0	0	0
-2.73404	10.5	2008-02-22	cross	6	0	0	0	0
-2.73404	10.5	2008-02-22	cross	7	0	0	0	0
-2.73404	10.5	2008-02-22	cross	8	0	0	0	0
-2.73404	10.5	2008-02-22	cross	8	0	0	0	0
-2.73404	10.5	2008-02-22	cross	2	0	0	0	0
-2.73404	10.5	2008-02-22	cross	2	0	0	0	0
-2.73404	10.5	2008-02-22	cross	7	0	0	0	0
-2.73404	10.5	2008-02-22	cross	2	0	0	0	0
-2.73404	10.5	2008-02-22	zebu	2	0	0	0	0
-2.73404	10.5	2008-02-22	zebu	3	0	0	0	0
-2.73404	10.5	2008-02-22	cross	2	0	0	0	0
-2.73404	10.5	2008-02-22	cross	2	0	0	0	0
-2.73404	10.5	2008-02-22	cross	2	0	0	0	0
-2.73404	10.5	2008-02-22	cross	11	0	0	0	0
-2.73404	10.5	2008-02-22	cross	2	0	0	0	0
-2.73404	10.5	2008-02-22	cross	3	0	0	0	0
-2.73404	10.5	2008-02-22	zebu	3	0	0	0	0
-2.73404	10.5	2008-02-22	cross	2	0	0	0	0
-2.73404	10.5	2008-02-22	cross	3	0	0	0	0
-2.73404	10.5	2008-02-22	cross	2	0	0	0	0
-2.73404	10.5	2008-02-22	cross	1	0	0	1	0
-2.73404	10.5	2008-02-22	zebu	1	0	0	0	0
-2.73404	10.5	2008-02-22	zebu	1	0	0	0	0
-2.73404	10.5	2008-02-22	zebu	1	0	0	0	0
-2.73404	10.5	2008-02-22	zebu	1	0	0	0	0
-2.73404	10.5	2008-02-22	cross	1	0	0	0	0
-2.73404	10.5	2008-02-22	cross	1	0	0	0	0
-2.73404	10.5	2008-02-22	cross	1	0	0	0	0
-2.73404	10.5	2008-02-22	cross	1	0	0	0	0
-2.73404	10.5	2008-02-22	zebu	10	0	0	0	0
-2.73404	10.5	2008-02-22	cross	2	0	0	1	0
-2.73404	10.5	2008-02-22	cross	2	0	0	0	0
-2.73404	10.5	2008-02-22	zebu	2	0	0	0	0
-2.73404	10.5	2008-02-22	cross	12	0	0	1	0
-2.73404	10.5	2008-02-22	cross	4	0	0	0	0
-2.73404	10.5	2008-02-22	cross	2	0	0	1	0
-2.73404	10.5	2008-02-22	zebu	2	0	0	0	0
-2.73404	10.5	2008-02-22	cross	2	0	0	0	0
-2.73404	10.5	2008-02-22	cross	2	0	0	0	0
-2.73404	10.5	2008-02-22	zebu	2	0	0	0	0
-2.73404	10.5	2008-02-22	cross	2	0	0	0	0
-2.73404	10.5	2008-02-22	cross	3	0	0	0	0
-2.73404	10.5	2008-02-22	cross	2	0	0	0	0
-2.73404	10.5	2008-02-22	cross	3	0	0	0	0
-2.73404	10.5	2008-02-22	cross	3	0	0	0	0
-2.73404	10.5	2008-02-22	cross	1	0	0	0	0
-2.73404	10.5	2008-02-22	cross	2	0	0	0	0
-2.76301	10.94325	2008-02-26	taurin	1	0	0	0	0
-2.76301	10.94325	2008-02-26	taurin	3	0	0	0	0
-2.76301	10.94325	2008-02-26	taurin	3	0	0	0	0
-2.76301	10.94325	2008-02-26	taurin	2	0	0	0	0
-2.76301	10.94325	2008-02-26	taurin	7	1	0	0	0
-2.76301	10.94325	2008-02-26	taurin	10	0	0	0	0
-2.76301	10.94325	2008-02-26	taurin	5	0	0	0	0
-2.76301	10.94325	2008-02-26	taurin	8	0	0	0	0
-2.76301	10.94325	2008-02-26	taurin	4	0	0	0	0
-2.76301	10.94325	2008-02-26	taurin	3	0	0	0	0
-2.76301	10.94325	2008-02-26	cross	5	0	0	0	0
-2.76301	10.94325	2008-02-26	taurin	8	0	0	0	0
-2.76301	10.94325	2008-02-26	taurin	3	0	0	1	0
-2.76301	10.94325	2008-02-26	taurin	10	0	0	0	0
-2.76301	10.94325	2008-02-26	taurin	4	0	0	0	0
-2.76301	10.94325	2008-02-26	taurin	8	0	0	0	0
-2.76301	10.94325	2008-02-26	taurin	2	0	0	0	0
-2.76301	10.94325	2008-02-26	taurin	8	0	0	0	0
-2.76301	10.94325	2008-02-26	taurin	6	1	0	1	1
-2.76301	10.94325	2008-02-26	taurin	7	0	0	0	0
-2.76301	10.94325	2008-02-26	taurin	1	0	0	0	0
-2.76301	10.94325	2008-02-26	taurin	1	0	0	0	0
-2.76301	10.94325	2008-02-26	cross	6	0	0	0	0
-2.76301	10.94325	2008-02-26	cross	5	0	0	0	0
-2.76301	10.94325	2008-02-26	taurin	12	0	0	0	0
-2.76301	10.94325	2008-02-26	taurin	4	0	0	0	0
-2.76301	10.94325	2008-02-26	taurin	4	0	0	0	0
-2.76301	10.94325	2008-02-26	taurin	10	0	0	0	0
-2.76301	10.94325	2008-02-26	zebu	4	0	0	0	0
-2.76301	10.94325	2008-02-26	zebu	6	0	0	0	0
-2.76301	10.94325	2008-02-26	zebu	6	0	0	0	0
-2.76301	10.94325	2008-02-26	zebu	5	0	0	0	0
-2.76301	10.94325	2008-02-26	cross	2	0	0	0	0
-2.76301	10.94325	2008-02-26	cross	2	0	0	0	0
-2.76301	10.94325	2008-02-26	taurin	7	0	0	1	0
-2.76301	10.94325	2008-02-26	taurin	3	0	0	1	0
-2.76301	10.94325	2008-02-26	taurin	2	0	0	0	0
-2.76301	10.94325	2008-02-26	taurin	6	0	0	1	0
-2.76301	10.94325	2008-02-26	taurin	4	0	0	0	0
-2.76301	10.94325	2008-02-26	taurin	6	0	0	1	0
-2.76301	10.94325	2008-02-26	taurin	10	0	0	0	0
-2.76301	10.94325	2008-02-26	taurin	7	0	0	0	0
-2.76301	10.94325	2008-02-26	taurin	10	0	0	0	0
-2.76301	10.94325	2008-02-26	taurin	8	0	0	0	0
-2.76301	10.94325	2008-02-26	taurin	8	0	0	0	0
-2.76301	10.94325	2008-02-26	taurin	10	0	0	0	0
-2.76301	10.94325	2008-02-26	zebu	5	0	0	1	0
-2.76301	10.94325	2008-02-26	zebu	8	0	0	0	0
-2.76301	10.94325	2008-02-26	zebu	10	0	0	0	0
-2.76301	10.94325	2008-02-26	zebu	2	0	0	0	0
-2.68952	10.9775	2008-02-25	cross	1	0	0	1	0
-2.68952	10.9775	2008-02-25	cross	1	0	0	0	0
-2.68952	10.9775	2008-02-25	cross	1	0	0	0	0
-2.68952	10.9775	2008-02-25	cross	5	0	0	0	0
-2.68952	10.9775	2008-02-25	cross	2	0	0	0	0
-2.68952	10.9775	2008-02-25	cross	2	0	0	0	0
-2.68952	10.9775	2008-02-25	cross	5	0	0	1	0
-2.68952	10.9775	2008-02-25	cross	8	0	0	0	0
-2.68952	10.9775	2008-02-25	cross	1	0	0	0	0
-2.68952	10.9775	2008-02-25	cross	2	0	0	0	0
-2.68952	10.9775	2008-02-25	cross	8	0	0	0	0
-2.68952	10.9775	2008-02-25	cross	1	0	0	1	0
-2.68952	10.9775	2008-02-25	cross	8	0	0	0	0
-2.68952	10.9775	2008-02-25	cross	12	0	0	1	0
-2.68952	10.9775	2008-02-25	cross	6	0	0	1	0
-2.68952	10.9775	2008-02-25	cross	8	0	0	0	0
-2.68952	10.9775	2008-02-25	cross	1	0	0	0	0
-2.68952	10.9775	2008-02-25	cross	10	0	0	0	0
-2.68952	10.9775	2008-02-25	cross	6	0	0	0	0
-2.68952	10.9775	2008-02-25	cross	1	0	0	1	0
-2.68952	10.9775	2008-02-25	taurin	8	0	0	0	0
-2.68952	10.9775	2008-02-25	taurin	7	0	0	0	0
-2.68952	10.9775	2008-02-25	cross	5	0	0	0	0
-2.68952	10.9775	2008-02-25	cross	1	0	0	0	0
-2.68952	10.9775	2008-02-25	cross	3	0	0	0	0
-2.68952	10.9775	2008-02-25	cross	1	0	0	1	0
-2.68952	10.9775	2008-02-25	cross	1	0	0	0	0
-2.68952	10.9775	2008-02-25	cross	1	1	0	0	0
-2.68952	10.9775	2008-02-25	cross	1	0	0	1	0
-2.68952	10.9775	2008-02-25	cross	10	0	0	0	0
-2.68952	10.9775	2008-02-25	cross	6	0	0	0	0
-2.68952	10.9775	2008-02-25	cross	8	0	0	0	0
-2.68952	10.9775	2008-02-25	cross	3	0	0	0	0
-2.68952	10.9775	2008-02-25	cross	7	0	0	0	0
-2.68952	10.9775	2008-02-26	cross	4	0	0	0	0
-2.68952	10.9775	2008-02-25	cross	6	0	0	0	0
-2.68952	10.9775	2008-02-25	cross	1	0	0	1	0
-2.68952	10.9775	2008-02-25	cross	5	0	0	0	0
-2.68952	10.9775	2008-02-25	cross	2	0	0	0	0
-2.68952	10.9775	2008-02-25	cross	3	0	0	0	0
-2.68952	10.9775	2008-02-25	cross	2	0	0	0	0
-2.68952	10.9775	2008-02-25	cross	1	0	0	0	0
-2.68952	10.9775	2008-02-25	cross	2	0	0	0	0
-2.68952	10.9775	2008-02-25	cross	8	0	0	0	0
-2.68952	10.9775	2008-02-25	cross	1	0	0	0	0
-2.68952	10.9775	2008-02-25	cross	1	0	0	0	0
-2.68952	10.9775	2008-02-25	cross	6	0	0	0	0
-2.68952	10.9775	2008-02-25	cross	1	0	0	0	0
-2.68952	10.9775	2008-02-25	cross	2	0	0	0	0
-2.6041	9.68889	2008-02-24	taurin	2	1	0	0	0
-2.6041	9.68889	2008-02-24	taurin	1	1	0	0	0
-2.6041	9.68889	2008-02-24	taurin	5	0	0	0	0
-2.6041	9.68889	2008-02-24	taurin	8	0	0	0	0
-2.6041	9.68889	2008-02-24	taurin	7	0	0	0	0
-2.6041	9.68889	2008-02-24	taurin	7	0	0	0	0
-2.6041	9.68889	2008-02-24	taurin	5	0	0	0	0
-2.6041	9.68889	2008-02-24	taurin	2	0	0	0	0
-2.6041	9.68889	2008-02-24	taurin	2	0	0	0	0
-2.6041	9.68889	2008-02-24	taurin	3	0	0	0	0
-2.6041	9.68889	2008-02-24	taurin	6	0	0	1	0
-2.6041	9.68889	2008-02-24	taurin	8	0	0	0	0
-2.6041	9.68889	2008-02-24	taurin	10	1	0	0	0
-2.6041	9.68889	2008-02-24	taurin	1	0	0	0	0
-2.6041	9.68889	2008-02-24	taurin	10	0	0	1	0
-2.6041	9.68889	2008-02-24	taurin	12	0	0	0	0
-2.6041	9.68889	2008-02-24	taurin	9	0	0	0	0
-2.6041	9.68889	2008-02-24	taurin	2	0	0	0	0
-2.6041	9.68889	2008-02-24	taurin	1	0	0	0	0
-2.6041	9.68889	2008-02-24	taurin	3	0	0	0	0
-2.6041	9.68889	2008-02-24	taurin	3	0	0	0	0
-2.6041	9.68889	2008-02-24	taurin	10	0	0	0	0
-2.6041	9.68889	2008-02-24	taurin	12	0	0	0	0
-2.6041	9.68889	2008-02-24	taurin	5	0	0	0	0
-2.6041	9.68889	2008-02-24	taurin	5	1	0	0	0
-2.6041	9.68889	2008-02-24	taurin	2	1	0	0	0
-2.6041	9.68889	2008-02-24	taurin	7	0	0	0	0
-2.6041	9.68889	2008-02-24	taurin	3	0	0	0	0
-2.6041	9.68889	2008-02-24	taurin	3	0	0	0	0
-2.6041	9.68889	2008-02-24	taurin	12	1	0	0	0
-2.6041	9.68889	2008-02-24	taurin	3	0	0	1	0
-2.6041	9.68889	2008-02-24	taurin	13	0	0	0	0
-2.6041	9.68889	2008-02-24	taurin	13	1	0	0	0
-2.6041	9.68889	2008-02-24	taurin	4	0	0	0	0
-2.6041	9.68889	2008-02-24	taurin	3	0	0	0	0
-2.6041	9.68889	2008-02-24	taurin	12	0	0	0	0
-2.6041	9.68889	2008-02-24	taurin	4	0	0	0	0
-2.6041	9.68889	2008-02-24	taurin	7	0	0	0	0
-2.6041	9.68889	2008-02-24	taurin	8	0	0	0	0
-2.6041	9.68889	2008-02-24	taurin	3	0	0	0	0
-2.6041	9.68889	2008-02-24	taurin	9	0	0	0	0
-2.6041	9.68889	2008-02-24	taurin	4	0	0	0	0
-2.6041	9.68889	2008-02-24	taurin	8	0	0	0	0
-2.6041	9.68889	2008-02-24	taurin	9	0	0	0	0
-2.6041	9.68889	2008-02-24	taurin	12	0	0	0	0
-2.6041	9.68889	2008-02-24	taurin	6	0	0	0	0
-2.6041	9.68889	2008-02-24	taurin	2	0	0	0	0
-2.6041	9.68889	2008-02-24	taurin	3	0	0	0	0
-2.6041	9.68889	2008-02-24	taurin	1	0	0	0	0
-2.6041	9.68889	2008-02-24	taurin	10	1	0	0	0
-2.66608	10.1451	2008-02-24	cross	2	1	0	0	0
-2.66608	10.1451	2008-02-24	cross	3	0	0	0	0
-2.66608	10.1451	2008-02-24	taurin	10	0	0	0	0
-2.66608	10.1451	2008-02-24	cross	8	0	0	0	0
-2.66608	10.1451	2008-02-24	taurin	11	0	0	1	0
-2.66608	10.1451	2008-02-24	taurin	4	0	0	0	0
-2.66608	10.1451	2008-02-24	taurin	10	0	0	0	0
-2.66608	10.1451	2008-02-24	taurin	4	0	0	0	0
-2.66608	10.1451	2008-02-24	taurin	7	1	0	0	0
-2.66608	10.1451	2008-02-24	cross	11	1	0	0	0
-2.66608	10.1451	2008-02-24	taurin	5	0	0	0	0
-2.66608	10.1451	2008-02-24	cross	3	0	0	0	0
-2.66608	10.1451	2008-02-24	cross	10	0	0	0	0
-2.66608	10.1451	2008-02-24	taurin	8	0	0	0	0
-2.66608	10.1451	2008-02-24	taurin	8	1	0	0	0
-2.66608	10.1451	2008-02-24	cross	2	1	1	0	0
-2.66608	10.1451	2008-02-24	cross	3	0	0	0	0
-2.66608	10.1451	2008-02-24	cross	4	0	0	0	0
-2.66608	10.1451	2008-02-24	cross	2	0	0	0	0
-2.66608	10.1451	2008-02-24	cross	1	0	0	0	0
-2.66608	10.1451	2008-02-24	cross	1	0	0	0	0
-2.66608	10.1451	2008-02-24	cross	12	0	0	0	0
-2.66608	10.1451	2008-02-24	cross	4	0	0	0	0
-2.66608	10.1451	2008-02-24	cross	8	0	0	0	0
-2.66608	10.1451	2008-02-24	cross	9	0	0	0	0
-2.66608	10.1451	2008-02-24	cross	3	0	0	0	0
-2.66608	10.1451	2008-02-24	cross	3	0	0	0	0
-2.66608	10.1451	2008-02-24	cross	2	0	0	0	0
-2.66608	10.1451	2008-02-24	cross	2	0	0	0	0
-2.66608	10.1451	2008-02-24	cross	2	1	0	0	0
-2.66608	10.1451	2008-02-24	cross	2	0	0	0	0
-2.66608	10.1451	2008-02-24	cross	3	1	0	0	0
-2.66608	10.1451	2008-02-24	cross	1	0	0	0	0
-2.66608	10.1451	2008-02-24	cross	1	1	0	0	0
-2.66608	10.1451	2008-02-24	cross	1	0	0	0	0
-2.66608	10.1451	2008-02-24	taurin	10	0	0	0	0
-2.66608	10.1451	2008-02-24	taurin	11	0	0	0	0
-2.66608	10.1451	2008-02-24	taurin	11	0	0	0	0
-2.66608	10.1451	2008-02-24	taurin	3	1	0	0	0
-2.66608	10.1451	2008-02-24	taurin	3	0	0	0	0
-2.66608	10.1451	2008-02-24	taurin	5	0	0	0	0
-2.66608	10.1451	2008-02-24	taurin	12	0	0	0	0
-2.66608	10.1451	2008-02-24	taurin	12	0	0	0	0
-2.66608	10.1451	2008-02-24	taurin	1	1	0	0	0
-2.66608	10.1451	2008-02-24	taurin	8	0	0	0	0
-2.66608	10.1451	2008-02-24	taurin	10	0	0	0	0
-2.66608	10.1451	2008-02-24	taurin	1	0	0	0	0
-2.66608	10.1451	2008-02-24	taurin	3	1	0	0	0
-2.66608	10.1451	2008-02-24	taurin	9	0	0	0	0
-2.66608	10.1451	2008-02-24	taurin	1	0	0	0	0
-2.61136	10.5557	2008-02-22	cross	7	0	0	0	0
-2.61136	10.5557	2008-02-22	cross	8	0	0	0	0
-2.61136	10.5557	2008-02-22	taurin	8	0	0	0	0
-2.61136	10.5557	2008-02-22	taurin	7	0	0	0	0
-2.61136	10.5557	2008-02-22	cross	9	0	0	0	0
-2.61136	10.5557	2008-02-22	taurin	2	0	0	0	0
-2.61136	10.5557	2008-02-22	cross	5	1	0	0	0
-2.61136	10.5557	2008-02-22	cross	6	0	0	0	0
-2.61136	10.5557	2008-02-22	taurin	10	0	0	0	0
-2.61136	10.5557	2008-02-22	cross	2	0	0	0	0
-2.61136	10.5557	2008-02-22	taurin	11	0	0	0	0
-2.61136	10.5557	2008-02-22	taurin	2	1	0	0	0
-2.61136	10.5557	2008-02-22	taurin	10	0	0	0	0
-2.61136	10.5557	2008-02-22	cross	2	0	0	0	0
-2.61136	10.5557	2008-02-22	cross	2	0	0	0	0
-2.61136	10.5557	2008-02-22	cross	3	0	0	0	0
-2.61136	10.5557	2008-02-22	taurin	9	0	0	0	0
-2.61136	10.5557	2008-02-22	cross	2	0	0	0	0
-2.61136	10.5557	2008-02-22	cross	2	0	0	0	0
-2.61136	10.5557	2008-02-22	cross	6	0	0	0	0
-2.61136	10.5557	2008-02-22	cross	2	0	0	0	0
-2.61136	10.5557	2008-02-22	cross	2	1	0	0	0
-2.61136	10.5557	2008-02-22	cross	2	0	0	0	0
-2.61136	10.5557	2008-02-22	taurin	10	0	0	0	0
-2.61136	10.5557	2008-02-22	cross	2	0	0	0	0
-2.61136	10.5557	2008-02-22	cross	2	0	0	0	0
-2.61136	10.5557	2008-02-22	taurin	11	0	0	0	0
-2.61136	10.5557	2008-02-22	taurin	8	0	0	0	0
-2.61136	10.5557	2008-02-22	zebu	3	0	0	0	0
-2.61136	10.5557	2008-02-22	taurin	7	0	0	0	0
-2.61136	10.5557	2008-02-22	cross	2	0	0	0	0
-2.61136	10.5557	2008-02-22	taurin	8	0	0	0	0
-2.61136	10.5557	2008-02-22	cross	2	0	0	0	0
-2.61136	10.5557	2008-02-22	taurin	6	1	0	0	0
-2.61136	10.5557	2008-02-22	taurin	7	0	0	0	0
-2.61136	10.5557	2008-02-22	cross	6	0	0	0	0
-2.61136	10.5557	2008-02-22	cross	2	0	0	0	0
-2.61136	10.5557	2008-02-22	cross	8	1	0	0	0
-2.61136	10.5557	2008-02-22	cross	7	0	0	0	0
-2.61136	10.5557	2008-02-22	cross	2	0	0	0	0
-2.61136	10.5557	2008-02-22	zebu	2	1	0	0	0
-2.61136	10.5557	2008-02-22	cross	7	0	0	0	0
-2.61136	10.5557	2008-02-22	cross	8	0	0	0	0
-2.61136	10.5557	2008-02-22	cross	3	0	1	0	0
-2.61136	10.5557	2008-02-22	cross	11	0	0	0	0
-2.61136	10.5557	2008-02-22	cross	2	0	0	0	0
-2.61136	10.5557	2008-02-22	cross	3	1	0	0	0
-2.61136	10.5557	2008-02-22	cross	7	0	0	0	0
-2.61136	10.5557	2008-02-22	taurin	8	0	0	0	0
-2.61136	10.5557	2008-02-22	cross	2	0	0	0	0
-3.3542352646	11.8010709173	2007-10-11	cross	8	1	0	0	0
-3.3542352646	11.8010709173	2007-10-11	taurin	8	1	0	0	0
-3.3542352646	11.8010709173	2007-10-11	cross	3	0	0	0	0
-3.3542352646	11.8010709173	2007-10-11	zebu	2	1	0	0	0
-3.3542352646	11.8010709173	2007-10-11	taurin	7	1	0	0	0
-3.3542352646	11.8010709173	2007-10-11	taurin	8	1	0	0	0
-3.3542352646	11.8010709173	2007-10-11	taurin	6	1	0	0	0
-3.3542352646	11.8010709173	2007-10-11	taurin	7	1	0	0	0
-3.3542352646	11.8010709173	2007-10-11	zebu	2	0	0	0	0
-3.3542352646	11.8010709173	2007-10-11	taurin	6	1	0	0	0
-3.3542352646	11.8010709173	2007-10-11	cross	3	0	0	0	0
-3.3542352646	11.8010709173	2007-10-11	zebu	8	1	0	0	0
-3.3542352646	11.8010709173	2007-10-11	taurin	7	1	0	0	0
-3.3542352646	11.8010709173	2007-10-11	cross	9	1	0	0	0
-3.3542352646	11.8010709173	2007-10-11	cross	7	1	0	0	0
-3.3542352646	11.8010709173	2007-10-11	taurin	6	1	0	0	0
-3.3542352646	11.8010709173	2007-10-11	cross	1	0	0	0	0
-3.3542352646	11.8010709173	2007-10-11	cross	9	1	0	0	0
-3.3542352646	11.8010709173	2007-10-11	cross	0	0	0	0	0
-3.3542352646	11.8010709173	2007-10-11	zebu	6	1	0	0	0
-3.3542352646	11.8010709173	2007-10-11	taurin	8	1	0	0	0
-3.3542352646	11.8010709173	2007-10-11	cross	8	1	0	0	0
-3.3542352646	11.8010709173	2007-10-11	cross	1	1	0	0	0
-3.3542352646	11.8010709173	2007-10-11	cross	7	1	0	0	0
-3.3542352646	11.8010709173	2007-10-11	cross	2	1	0	0	0
-3.3542352646	11.8010709173	2007-10-11	cross	2	0	0	0	0
-3.3542352646	11.8010709173	2007-10-11	cross	3	0	0	0	0
-3.3542352646	11.8010709173	2007-10-11	cross	2	0	0	0	0
-3.3542352646	11.8010709173	2007-10-11	cross	3	1	0	0	0
-3.3542352646	11.8010709173	2007-10-11	cross	2	1	0	0	0
-3.3542352646	11.8010709173	2007-10-11	cross	2	0	0	0	0
-3.3542352646	11.8010709173	2007-10-11	cross	3	1	0	0	0
-3.3542352646	11.8010709173	2007-10-11	cross	3	1	0	0	0
-3.3542352646	11.8010709173	2007-10-11	cross	2	1	0	0	0
-3.3542352646	11.8010709173	2007-10-11	cross	3	0	0	0	0
-3.3542352646	11.8010709173	2007-10-11	cross	2	1	0	0	0
-3.3542352646	11.8010709173	2007-10-11	cross	1	0	0	0	0
-3.3542352646	11.8010709173	2007-10-11	zebu	6	1	0	0	0
-3.3542352646	11.8010709173	2007-10-11	cross	4	1	0	0	0
-3.3542352646	11.8010709173	2007-10-11	cross	1	0	0	0	0
-3.3542352646	11.8010709173	2007-10-11	cross	2	1	0	0	0
-3.3542352646	11.8010709173	2007-10-11	cross	1	0	0	0	0
-3.3542352646	11.8010709173	2007-10-11	cross	3	1	0	0	0
-3.3542352646	11.8010709173	2007-10-11	zebu	2	1	0	0	0
-3.3542352646	11.8010709173	2007-10-11	taurin	5	1	0	0	0
-3.3542352646	11.8010709173	2007-10-11	taurin	4	1	0	0	0
-3.3542352646	11.8010709173	2007-10-11	zebu	8	1	0	0	0
-3.3542352646	11.8010709173	2007-10-11	zebu	8	1	0	0	0
-3.4121535535	11.9819481198	2007-10-15	zebu	10	0	0	0	0
-3.4121535535	11.9819481198	2007-10-15	zebu	10	0	0	0	0
-3.4121535535	11.9819481198	2007-10-15	zebu	6	0	0	0	0
-3.4121535535	11.9819481198	2007-10-15	zebu	8	1	0	0	0
-3.4121535535	11.9819481198	2007-10-15	zebu	15	0	0	0	0
-3.4121535535	11.9819481198	2007-10-15	zebu	15	0	0	0	0
-3.4121535535	11.9819481198	2007-10-15	zebu	6	0	0	0	0
-3.4121535535	11.9819481198	2007-10-15	zebu	7	0	0	0	0
-3.4121535535	11.9819481198	2007-10-15	zebu	8	0	0	0	0
-3.4121535535	11.9819481198	2007-10-15	zebu	5	1	0	0	0
-3.4121535535	11.9819481198	2007-10-15	zebu	5	0	0	0	0
-3.4121535535	11.9819481198	2007-10-15	zebu	5	1	0	0	0
-3.4121535535	11.9819481198	2007-10-15	zebu	10	1	0	0	0
-3.4121535535	11.9819481198	2007-10-15	zebu	5	1	0	0	0
-3.4121535535	11.9819481198	2007-10-15	zebu	4	0	0	0	0
-3.4121535535	11.9819481198	2007-10-15	zebu	2	1	0	0	0
-3.4121535535	11.9819481198	2007-10-15	zebu	10	1	0	0	0
-3.4121535535	11.9819481198	2007-10-15	zebu	6	0	0	0	0
-3.4121535535	11.9819481198	2007-10-15	zebu	4	0	0	0	0
-3.4121535535	11.9819481198	2007-10-15	zebu	2	0	0	0	0
-3.4121535535	11.9819481198	2007-10-15	zebu	10	0	0	0	0
-3.4121535535	11.9819481198	2007-10-15	zebu	10	0	0	0	0
-3.4121535535	11.9819481198	2007-10-15	zebu	9	0	0	0	0
-3.4121535535	11.9819481198	2007-10-15	zebu	7	0	0	0	0
-3.4121535535	11.9819481198	2007-10-15	zebu	7	1	0	0	0
-3.4121535535	11.9819481198	2007-10-15	zebu	7	0	0	0	0
-3.4121535535	11.9819481198	2007-10-15	zebu	8	1	0	0	0
-3.4121535535	11.9819481198	2007-10-15	zebu	9	1	0	0	0
-3.4121535535	11.9819481198	2007-10-15	zebu	4	1	0	0	0
-3.4121535535	11.9819481198	2007-10-15	zebu	3	1	0	0	0
-3.4121535535	11.9819481198	2007-10-15	zebu	10	1	0	0	0
-3.4121535535	11.9819481198	2007-10-15	zebu	9	1	0	0	0
-3.4121535535	11.9819481198	2007-10-15	zebu	9	1	0	0	0
-3.4121535535	11.9819481198	2007-10-15	zebu	6	1	0	0	0
-3.4121535535	11.9819481198	2007-10-15	zebu	8	0	0	0	0
-3.4121535535	11.9819481198	2007-10-15	zebu	5	1	0	0	0
-3.4121535535	11.9819481198	2007-10-15	zebu	6	1	0	0	0
-3.4121535535	11.9819481198	2007-10-15	zebu	20	1	0	0	0
-3.4121535535	11.9819481198	2007-10-15	zebu	15	0	0	0	0
-3.4121535535	11.9819481198	2007-10-15	zebu	15	1	0	0	0
-3.4121535535	11.9819481198	2007-10-15	zebu	7	1	0	0	0
-3.4121535535	11.9819481198	2007-10-15	zebu	3	1	0	0	0
-3.4121535535	11.9819481198	2007-10-15	zebu	15	1	0	0	0
-2.9524702975	11.7905981484	2007-10-15	cross	5	1	0	1	1
-2.9524702975	11.7905981484	2007-10-15	cross	4	1	0	0	0
-2.9524702975	11.7905981484	2007-10-15	cross	5	1	0	0	0
-2.9524702975	11.7905981484	2007-10-15	zebu	7	1	0	0	0
-2.9524702975	11.7905981484	2007-10-15	zebu	5	1	0	0	0
-2.9524702975	11.7905981484	2007-10-15	zebu	5	1	0	0	0
-2.9524702975	11.7905981484	2007-10-15	zebu	3	1	0	0	0
-2.9524702975	11.7905981484	2007-10-15	cross	2	1	0	0	0
-2.9524702975	11.7905981484	2007-10-15	zebu	3	0	0	0	0
-2.9524702975	11.7905981484	2007-10-15	cross	3	1	0	0	0
-2.9524702975	11.7905981484	2007-10-15	zebu	10	1	0	0	0
-2.9524702975	11.7905981484	2007-10-15	cross	10	1	0	0	0
-2.9524702975	11.7905981484	2007-10-15	zebu	12	1	0	0	0
-2.9524702975	11.7905981484	2007-10-15	zebu	6	1	0	0	0
-2.9524702975	11.7905981484	2007-10-15	zebu	12	0	0	0	0
-2.9524702975	11.7905981484	2007-10-15	zebu	5	0	0	0	0
-2.9524702975	11.7905981484	2007-10-15	cross	6	1	0	0	0
-2.9524702975	11.7905981484	2007-10-15	zebu	10	1	0	0	0
-2.9524702975	11.7905981484	2007-10-15	zebu	4	1	0	0	0
-2.9524702975	11.7905981484	2007-10-15	zebu	4	0	0	0	0
-2.9524702975	11.7905981484	2007-10-15	cross	4	1	0	0	0
-2.9524702975	11.7905981484	2007-10-15	cross	6	1	0	0	0
-2.9524702975	11.7905981484	2007-10-15	cross	7	1	0	1	1
-2.9524702975	11.7905981484	2007-10-15	cross	9	1	0	0	0
-2.9524702975	11.7905981484	2007-10-15	cross	8	1	0	0	0
-2.9524702975	11.7905981484	2007-10-15	zebu	2	1	0	0	0
-2.9524702975	11.7905981484	2007-10-15	zebu	5	1	0	0	0
-2.9524702975	11.7905981484	2007-10-15	cross	4	1	0	0	0
-2.9524702975	11.7905981484	2007-10-15	zebu	4	1	0	0	0
-2.9524702975	11.7905981484	2007-10-15	cross	5	1	0	0	0
-2.9524702975	11.7905981484	2007-10-15	zebu	3	1	0	0	0
-2.9524702975	11.7905981484	2007-10-15	zebu	4	1	0	0	0
-2.9524702975	11.7905981484	2007-10-15	cross	4	1	0	0	0
-2.9524702975	11.7905981484	2007-10-15	zebu	3	1	0	0	0
-2.9524702975	11.7905981484	2007-10-15	zebu	4	1	0	0	0
-2.9524702975	11.7905981484	2007-10-15	zebu	5	1	0	0	0
-2.9524702975	11.7905981484	2007-10-15	cross	1	0	0	0	0
-2.9524702975	11.7905981484	2007-10-15	cross	8	0	0	0	0
-2.9524702975	11.7905981484	2007-10-15	zebu	2	0	0	0	0
-2.9524702975	11.7905981484	2007-10-15	cross	3	0	0	0	0
-2.9524702975	11.7905981484	2007-10-15	cross	1	0	0	1	0
-2.9524702975	11.7905981484	2007-10-15	zebu	1	0	0	0	0
-2.9524702975	11.7905981484	2007-10-15	zebu	1	0	0	1	0
-2.9524702975	11.7905981484	2007-10-15	zebu	1	0	0	0	0
-2.8338478549	11.2923665423	2007-10-14	taurin	5	1	0	0	0
-2.8338478549	11.2923665423	2007-10-14	taurin	6	1	0	0	0
-2.8338478549	11.2923665423	2007-10-14	taurin	9	1	0	0	0
-2.8338478549	11.2923665423	2007-10-14	cross	15	1	0	0	0
-2.8338478549	11.2923665423	2007-10-14	taurin	2	1	0	0	0
-2.8338478549	11.2923665423	2007-10-14	cross	3	1	0	0	0
-2.8338478549	11.2923665423	2007-10-14	cross	15	0	0	0	0
-2.8338478549	11.2923665423	2007-10-14	cross	4	1	0	0	0
-2.8338478549	11.2923665423	2007-10-14	cross	1	1	0	0	0
-2.8338478549	11.2923665423	2007-10-14	taurin	10	1	0	0	0
-2.8338478549	11.2923665423	2007-10-14	cross	7	1	0	0	0
-2.8338478549	11.2923665423	2007-10-14	cross	2	1	0	0	0
-2.8338478549	11.2923665423	2007-10-14	cross	2	1	0	0	0
-2.8338478549	11.2923665423	2007-10-14	zebu	2	1	0	0	0
-2.8338478549	11.2923665423	2007-10-14	zebu	1	0	0	0	0
-2.8338478549	11.2923665423	2007-10-14	cross	7	1	0	0	0
-2.8338478549	11.2923665423	2007-10-14	zebu	0	0	0	0	0
-2.8338478549	11.2923665423	2007-10-14	cross	9	1	0	0	0
-2.8338478549	11.2923665423	2007-10-14	cross	10	1	0	0	0
-2.8338478549	11.2923665423	2007-10-14	cross	0	1	0	0	0
-2.8338478549	11.2923665423	2007-10-14	zebu	11	1	0	0	0
-2.8338478549	11.2923665423	2007-10-14	zebu	10	1	0	0	0
-2.8338478549	11.2923665423	2007-10-14	zebu	7	1	0	0	0
-2.8338478549	11.2923665423	2007-10-14	cross	8	1	0	0	0
-2.8338478549	11.2923665423	2007-10-14	zebu	8	1	0	0	0
-2.8338478549	11.2923665423	2007-10-14	cross	7	1	0	0	0
-2.8338478549	11.2923665423	2007-10-14	zebu	7	1	0	0	0
-2.8338478549	11.2923665423	2007-10-14	zebu	6	1	0	0	0
-2.8338478549	11.2923665423	2007-10-14	zebu	3	1	0	1	1
-2.8338478549	11.2923665423	2007-10-14	taurin	8	1	0	0	0
-2.8338478549	11.2923665423	2007-10-14	taurin	8	1	0	0	0
-2.8338478549	11.2923665423	2007-10-14	taurin	8	1	0	0	0
-2.8338478549	11.2923665423	2007-10-14	zebu	9	1	0	0	0
-2.8338478549	11.2923665423	2007-10-14	zebu	7	1	0	0	0
-2.8338478549	11.2923665423	2007-10-14	zebu	5	1	0	0	0
-2.8338478549	11.2923665423	2007-10-14	zebu	6	1	0	0	0
-2.8338478549	11.2923665423	2007-10-14	taurin	12	1	0	0	0
-2.8338478549	11.2923665423	2007-10-14	taurin	10	1	0	0	0
-2.8338478549	11.2923665423	2007-10-14	zebu	5	1	0	0	0
-2.8338478549	11.2923665423	2007-10-14	cross	7	1	0	0	0
-2.8338478549	11.2923665423	2007-10-14	zebu	6	1	0	0	0
-2.8338478549	11.2923665423	2007-10-14	zebu	8	1	0	0	0
-2.8338478549	11.2923665423	2007-10-14	zebu	4	1	0	0	0
-2.8338478549	11.2923665423	2007-10-14	zebu	8	1	0	0	0
-2.8338478549	11.2923665423	2007-10-14	zebu	7	1	0	0	0
-2.8338478549	11.2923665423	2007-10-14	zebu	5	1	0	0	0
-2.8338478549	11.2923665423	2007-10-14	zebu	2	1	0	0	0
-3.086222954	12.0621450094	2007-10-15	zebu	3	1	0	0	0
-3.086222954	12.0621450094	2007-10-15	zebu	4	0	0	0	0
-3.086222954	12.0621450094	2007-10-15	zebu	4	1	0	0	0
-3.086222954	12.0621450094	2007-10-15	zebu	5	1	0	0	0
-3.086222954	12.0621450094	2007-10-15	cross	4	1	0	0	0
-3.086222954	12.0621450094	2007-10-15	zebu	7	1	0	0	0
-3.086222954	12.0621450094	2007-10-15	zebu	2	1	0	0	0
-3.086222954	12.0621450094	2007-10-15	taurin	5	1	0	0	0
-3.086222954	12.0621450094	2007-10-15	cross	9	1	0	0	0
-3.086222954	12.0621450094	2007-10-15	cross	2	1	0	0	0
-3.086222954	12.0621450094	2007-10-15	zebu	4	1	0	0	0
-3.086222954	12.0621450094	2007-10-15	cross	4	1	0	0	0
-3.086222954	12.0621450094	2007-10-15	zebu	4	1	0	0	0
-3.086222954	12.0621450094	2007-10-15	cross	4	1	0	0	0
-3.086222954	12.0621450094	2007-10-15	cross	3	1	0	0	0
-3.086222954	12.0621450094	2007-10-15	zebu	3	1	0	0	0
-3.1909456656	12.0807401853	2007-10-15	zebu	10	0	0	0	0
-3.1909456656	12.0807401853	2007-10-15	zebu	8	0	0	0	0
-3.1909456656	12.0807401853	2007-10-15	zebu	8	0	0	0	0
-3.1909456656	12.0807401853	2007-10-15	zebu	7	0	0	0	0
-3.1909456656	12.0807401853	2007-10-15	zebu	9	0	0	0	0
-3.1909456656	12.0807401853	2007-10-15	zebu	7	0	0	0	0
-3.1909456656	12.0807401853	2007-10-15	zebu	8	0	0	0	0
-3.1909456656	12.0807401853	2007-10-15	zebu	8	0	0	0	0
[truncated: 8,596 more rows]
